# Supplementary material for: Setd5 haploinsufficiency alters neuronal network connectivity and leads to autistic-like behaviors in mice
Source: Transl Psychiatry. 2019 Jan 17;9:24. doi: 10.1038/s41398-018-0344-y (PMC6336863; doi:10.1038/s41398-018-0344-y)
Supplement: Supplementary file 2 — Supplemental Sheet 1 [file 41398_2018_344_MOESM2_ESM.xlsx]

## Sheet: Enrichment
GroupID	Category	Term	Description	LogP	Log(q-value)	InTerm_InList	Genes	Symbols
1_Summary	GO Biological Processes	GO:0030198	extracellular matrix organization	-7.4573	-3.15694	11/338	1287,1289,1290,3908,4921,5212,5654,7101,10630,23213,58494,26018,64759,136227,3488,983,5579,10253,677	COL4A5,COL5A1,COL5A2,LAMA2,DDR2,VIT,HTRA1,NR2E1,PDPN,SULF1,JAM2,LRIG1,TNS3,COL26A1,IGFBP5,CDK1,PRKCB,SPRY2,ZFP36L1
1_Member	GO Biological Processes	GO:0030198	extracellular matrix organization	-7.4573	-3.15694	11/338	1287,1289,1290,3908,4921,5212,5654,7101,10630,23213,58494	COL4A5,COL5A1,COL5A2,LAMA2,DDR2,VIT,HTRA1,NR2E1,PDPN,SULF1,JAM2
1_Member	GO Biological Processes	GO:0043062	extracellular structure organization	-6.79558	-2.79625	11/393	1287,1289,1290,3908,4921,5212,5654,7101,10630,23213,58494	COL4A5,COL5A1,COL5A2,LAMA2,DDR2,VIT,HTRA1,NR2E1,PDPN,SULF1,JAM2
1_Member	Reactome Gene Sets	R-HSA-3000171	Non-integrin membrane-ECM interactions	-5.6431	-1.98103	5/59	1287,1289,1290,3908,4921	COL4A5,COL5A1,COL5A2,LAMA2,DDR2
1_Member	Canonical Pathways	M18	PID INTEGRIN1 PATHWAY	-5.39997	-1.87776	5/66	1287,1289,1290,3908,58494	COL4A5,COL5A1,COL5A2,LAMA2,JAM2
1_Member	Reactome Gene Sets	R-HSA-6806834	Signaling by MET	-5.01409	-1.66798	5/79	1289,1290,3908,26018,64759	COL5A1,COL5A2,LAMA2,LRIG1,TNS3
1_Member	Reactome Gene Sets	R-HSA-1474244	Extracellular matrix organization	-4.90531	-1.61874	8/300	1287,1289,1290,3908,4921,5654,58494,136227	COL4A5,COL5A1,COL5A2,LAMA2,DDR2,HTRA1,JAM2,COL26A1
1_Member	Reactome Gene Sets	R-HSA-8875878	MET promotes cell motility	-4.84877	-1.61874	4/41	1289,1290,3908,64759	COL5A1,COL5A2,LAMA2,TNS3
1_Member	Canonical Pathways	M3005	NABA COLLAGENS	-4.72506	-1.6008	4/44	1287,1289,1290,136227	COL4A5,COL5A1,COL5A2,COL26A1
1_Member	Reactome Gene Sets	R-HSA-8948216	Collagen chain trimerization	-4.72506	-1.6008	4/44	1287,1289,1290,136227	COL4A5,COL5A1,COL5A2,COL26A1
1_Member	Canonical Pathways	M5884	NABA CORE MATRISOME	-4.22155	-1.28293	7/275	1287,1289,1290,3488,3908,5212,136227	COL4A5,COL5A1,COL5A2,IGFBP5,LAMA2,VIT,COL26A1
1_Member	Reactome Gene Sets	R-HSA-1442490	Collagen degradation	-4.07846	-1.1896	4/64	1287,1289,1290,136227	COL4A5,COL5A1,COL5A2,COL26A1
1_Member	GO Biological Processes	GO:0045995	regulation of embryonic development	-4.06929	-1.1896	5/124	983,1289,1290,3908,23213	CDK1,COL5A1,COL5A2,LAMA2,SULF1
1_Member	GO Biological Processes	GO:0045992	negative regulation of embryonic development	-4.01261	-1.1773	3/25	1289,1290,23213	COL5A1,COL5A2,SULF1
1_Member	Reactome Gene Sets	R-HSA-1650814	Collagen biosynthesis and modifying enzymes	-4.00053	-1.1773	4/67	1287,1289,1290,136227	COL4A5,COL5A1,COL5A2,COL26A1
1_Member	GO Biological Processes	GO:0030574	collagen catabolic process	-3.97539	-1.16639	4/68	1287,1289,1290,136227	COL4A5,COL5A1,COL5A2,COL26A1
1_Member	Reactome Gene Sets	R-HSA-1474228	Degradation of the extracellular matrix	-3.83569	-1.09163	5/139	1287,1289,1290,5654,136227	COL4A5,COL5A1,COL5A2,HTRA1,COL26A1
1_Member	Reactome Gene Sets	R-HSA-3000178	ECM proteoglycans	-3.80976	-1.0776	4/75	1287,1289,1290,3908	COL4A5,COL5A1,COL5A2,LAMA2
1_Member	Reactome Gene Sets	R-HSA-8874081	MET activates PTK2 signaling	-3.77144	-1.05087	3/30	1289,1290,3908	COL5A1,COL5A2,LAMA2
1_Member	Reactome Gene Sets	R-HSA-216083	Integrin cell surface interactions	-3.59993	-0.912359	4/85	1287,1289,1290,58494	COL4A5,COL5A1,COL5A2,JAM2
1_Member	Reactome Gene Sets	R-HSA-1474290	Collagen formation	-3.50479	-0.837904	4/90	1287,1289,1290,136227	COL4A5,COL5A1,COL5A2,COL26A1
1_Member	Reactome Gene Sets	R-HSA-419037	NCAM1 interactions	-3.33351	-0.719005	3/42	1287,1289,1290	COL4A5,COL5A1,COL5A2
1_Member	Reactome Gene Sets	R-HSA-9006934	Signaling by Receptor Tyrosine Kinases	-3.2633	-0.670514	8/518	1287,1289,1290,3908,5579,10253,26018,64759	COL4A5,COL5A1,COL5A2,LAMA2,PRKCB,SPRY2,LRIG1,TNS3
1_Member	GO Biological Processes	GO:0030199	collagen fibril organization	-3.24484	-0.668756	3/45	1289,1290,4921	COL5A1,COL5A2,DDR2
1_Member	Canonical Pathways	M198	PID SYNDECAN 1 PATHWAY	-3.21667	-0.656676	3/46	1287,1289,1290	COL4A5,COL5A1,COL5A2
1_Member	GO Biological Processes	GO:0032963	collagen metabolic process	-2.98003	-0.505752	4/124	1287,1289,1290,136227	COL4A5,COL5A1,COL5A2,COL26A1
1_Member	Reactome Gene Sets	R-HSA-186797	Signaling by PDGF	-2.92205	-0.479031	3/58	1287,1289,1290	COL4A5,COL5A1,COL5A2
1_Member	Reactome Gene Sets	R-HSA-2022090	Assembly of collagen fibrils and other multimeric structures	-2.85857	-0.421538	3/61	1287,1289,1290	COL4A5,COL5A1,COL5A2
1_Member	Reactome Gene Sets	R-HSA-375165	NCAM signaling for neurite out-growth	-2.77895	-0.393317	3/65	1287,1289,1290	COL4A5,COL5A1,COL5A2
1_Member	Canonical Pathways	M160	PID AVB3 INTEGRIN PATHWAY	-2.60095	-0.296226	3/75	1287,1289,1290	COL4A5,COL5A1,COL5A2
1_Member	GO Biological Processes	GO:0007492	endoderm development	-2.53682	-0.273889	3/79	677,1289,1290	ZFP36L1,COL5A1,COL5A2
1_Member	KEGG Pathway	hsa04974	Protein digestion and absorption	-2.37719	-0.170254	3/90	1287,1289,1290	COL4A5,COL5A1,COL5A2
2_Summary	GO Biological Processes	GO:0001944	vasculature development	-5.63344	-1.98103	13/743	677,1289,2013,2138,2308,2697,5579,7101,8325,10253,10630,23213,23414,114,3488,5654,56956	ZFP36L1,COL5A1,EMP2,EYA1,FOXO1,GJA1,PRKCB,NR2E1,FZD8,SPRY2,PDPN,SULF1,ZFPM2,ADCY8,IGFBP5,HTRA1,LHX9
2_Member	GO Biological Processes	GO:0001944	vasculature development	-5.63344	-1.98103	13/743	677,1289,2013,2138,2308,2697,5579,7101,8325,10253,10630,23213,23414	ZFP36L1,COL5A1,EMP2,EYA1,FOXO1,GJA1,PRKCB,NR2E1,FZD8,SPRY2,PDPN,SULF1,ZFPM2
2_Member	GO Biological Processes	GO:0072358	cardiovascular system development	-5.58242	-1.98103	13/751	677,1289,2013,2138,2308,2697,5579,7101,8325,10253,10630,23213,23414	ZFP36L1,COL5A1,EMP2,EYA1,FOXO1,GJA1,PRKCB,NR2E1,FZD8,SPRY2,PDPN,SULF1,ZFPM2
2_Member	GO Biological Processes	GO:0001568	blood vessel development	-5.02608	-1.66798	12/718	677,1289,2013,2138,2308,2697,5579,7101,8325,10253,23213,23414	ZFP36L1,COL5A1,EMP2,EYA1,FOXO1,GJA1,PRKCB,NR2E1,FZD8,SPRY2,SULF1,ZFPM2
2_Member	GO Biological Processes	GO:0003094	glomerular filtration	-4.31181	-1.33367	3/20	2013,2697,23213	EMP2,GJA1,SULF1
2_Member	GO Biological Processes	GO:0097205	renal filtration	-4.24599	-1.28805	3/21	2013,2697,23213	EMP2,GJA1,SULF1
2_Member	GO Biological Processes	GO:0048514	blood vessel morphogenesis	-4.01204	-1.1773	10/640	677,2013,2138,2697,5579,7101,8325,10253,23213,23414	ZFP36L1,EMP2,EYA1,GJA1,PRKCB,NR2E1,FZD8,SPRY2,SULF1,ZFPM2
2_Member	GO Biological Processes	GO:0003014	renal system process	-3.13054	-0.601035	4/113	114,2013,2697,23213	ADCY8,EMP2,GJA1,SULF1
2_Member	GO Biological Processes	GO:0050673	epithelial cell proliferation	-2.46469	-0.225543	6/406	677,2138,2697,3488,5654,23213	ZFP36L1,EYA1,GJA1,IGFBP5,HTRA1,SULF1
2_Member	GO Biological Processes	GO:0048608	reproductive structure development	-2.34354	-0.157129	6/430	677,2697,5654,23213,23414,56956	ZFP36L1,GJA1,HTRA1,SULF1,ZFPM2,LHX9
2_Member	GO Biological Processes	GO:0061458	reproductive system development	-2.32899	-0.150921	6/433	677,2697,5654,23213,23414,56956	ZFP36L1,GJA1,HTRA1,SULF1,ZFPM2,LHX9
2_Member	GO Biological Processes	GO:0070252	actin-mediated cell contraction	-2.13532	-0.0363639	3/110	2013,2697,10630	EMP2,GJA1,PDPN
2_Member	GO Biological Processes	GO:0050678	regulation of epithelial cell proliferation	-2.05605	-0.00120987	5/352	677,2138,2697,5654,23213	ZFP36L1,EYA1,GJA1,HTRA1,SULF1
2_Member	GO Biological Processes	GO:0045765	regulation of angiogenesis	-2.03125	0	5/357	2013,5579,7101,10253,23213	EMP2,PRKCB,NR2E1,SPRY2,SULF1
3_Summary	GO Biological Processes	GO:0010001	glial cell differentiation	-5.19538	-1.74012	7/194	983,1031,1191,3908,4504,7101,23500	CDK1,CDKN2C,CLU,LAMA2,MT3,NR2E1,DAAM2
3_Member	GO Biological Processes	GO:0010001	glial cell differentiation	-5.19538	-1.74012	7/194	983,1031,1191,3908,4504,7101,23500	CDK1,CDKN2C,CLU,LAMA2,MT3,NR2E1,DAAM2
3_Member	GO Biological Processes	GO:0042063	gliogenesis	-4.40728	-1.40795	7/257	983,1031,1191,3908,4504,7101,23500	CDK1,CDKN2C,CLU,LAMA2,MT3,NR2E1,DAAM2
3_Member	GO Biological Processes	GO:0045685	regulation of glial cell differentiation	-2.79835	-0.393317	3/64	983,7101,23500	CDK1,NR2E1,DAAM2
3_Member	GO Biological Processes	GO:0048709	oligodendrocyte differentiation	-2.40457	-0.183399	3/88	1031,1191,23500	CDKN2C,CLU,DAAM2
3_Member	GO Biological Processes	GO:0014013	regulation of gliogenesis	-2.20242	-0.0839111	3/104	983,7101,23500	CDK1,NR2E1,DAAM2
4_Summary	GO Biological Processes	GO:0051347	positive regulation of transferase activity	-4.83991	-1.61874	11/626	114,983,1191,2013,4504,4921,5610,8325,10253,51196,79075,1031,80243,2308,7078,55504	ADCY8,CDK1,CLU,EMP2,MT3,DDR2,EIF2AK2,FZD8,SPRY2,PLCE1,DSCC1,CDKN2C,PREX2,FOXO1,TIMP3,TNFRSF19
4_Member	GO Biological Processes	GO:0051347	positive regulation of transferase activity	-4.83991	-1.61874	11/626	114,983,1191,2013,4504,4921,5610,8325,10253,51196,79075	ADCY8,CDK1,CLU,EMP2,MT3,DDR2,EIF2AK2,FZD8,SPRY2,PLCE1,DSCC1
4_Member	GO Biological Processes	GO:0045860	positive regulation of protein kinase activity	-4.78468	-1.6008	10/518	114,983,1191,2013,4504,4921,5610,8325,10253,51196	ADCY8,CDK1,CLU,EMP2,MT3,DDR2,EIF2AK2,FZD8,SPRY2,PLCE1
4_Member	GO Biological Processes	GO:0045859	regulation of protein kinase activity	-4.58745	-1.49121	12/795	114,983,1031,1191,2013,4504,4921,5610,8325,10253,51196,80243	ADCY8,CDK1,CDKN2C,CLU,EMP2,MT3,DDR2,EIF2AK2,FZD8,SPRY2,PLCE1,PREX2
4_Member	GO Biological Processes	GO:0033674	positive regulation of kinase activity	-4.5489	-1.47899	10/552	114,983,1191,2013,4504,4921,5610,8325,10253,51196	ADCY8,CDK1,CLU,EMP2,MT3,DDR2,EIF2AK2,FZD8,SPRY2,PLCE1
4_Member	GO Biological Processes	GO:0032147	activation of protein kinase activity	-2.96979	-0.505578	6/322	114,983,2013,4504,5610,51196	ADCY8,CDK1,EMP2,MT3,EIF2AK2,PLCE1
4_Member	GO Biological Processes	GO:0043408	regulation of MAPK cascade	-2.92741	-0.479031	9/727	983,2308,4504,5610,7078,8325,10253,51196,55504	CDK1,FOXO1,MT3,EIF2AK2,TIMP3,FZD8,SPRY2,PLCE1,TNFRSF19
4_Member	GO Biological Processes	GO:0043410	positive regulation of MAPK cascade	-2.6112	-0.297618	7/512	983,4504,5610,8325,10253,51196,55504	CDK1,MT3,EIF2AK2,FZD8,SPRY2,PLCE1,TNFRSF19
4_Member	GO Biological Processes	GO:0043405	regulation of MAP kinase activity	-2.1122	-0.031947	5/341	983,5610,8325,10253,51196	CDK1,EIF2AK2,FZD8,SPRY2,PLCE1
4_Member	GO Biological Processes	GO:0071902	positive regulation of protein serine/threonine kinase activity	-2.06107	-0.00374873	5/351	983,5610,8325,10253,51196	CDK1,EIF2AK2,FZD8,SPRY2,PLCE1
4_Member	GO Biological Processes	GO:0071900	regulation of protein serine/threonine kinase activity	-2.01009	0	6/506	983,1031,5610,8325,10253,51196	CDK1,CDKN2C,EIF2AK2,FZD8,SPRY2,PLCE1
5_Summary	GO Biological Processes	GO:0030324	lung development	-4.50859	-1.46351	6/167	2302,3488,10253,10630,23414,64759,1031,2697,5610,7101,23213	FOXJ1,IGFBP5,SPRY2,PDPN,ZFPM2,TNS3,CDKN2C,GJA1,EIF2AK2,NR2E1,SULF1
5_Member	GO Biological Processes	GO:0030324	lung development	-4.50859	-1.46351	6/167	2302,3488,10253,10630,23414,64759	FOXJ1,IGFBP5,SPRY2,PDPN,ZFPM2,TNS3
5_Member	GO Biological Processes	GO:0030323	respiratory tube development	-4.45093	-1.42933	6/171	2302,3488,10253,10630,23414,64759	FOXJ1,IGFBP5,SPRY2,PDPN,ZFPM2,TNS3
5_Member	GO Biological Processes	GO:0060541	respiratory system development	-4.15831	-1.23816	6/193	2302,3488,10253,10630,23414,64759	FOXJ1,IGFBP5,SPRY2,PDPN,ZFPM2,TNS3
5_Member	GO Biological Processes	GO:0008285	negative regulation of cell proliferation	-2.93573	-0.480473	9/725	1031,2302,2697,3488,5610,7101,10253,10630,23213	CDKN2C,FOXJ1,GJA1,IGFBP5,EIF2AK2,NR2E1,SPRY2,PDPN,SULF1
6_Summary	KEGG Pathway	hsa05200	Pathways in cancer	-4.0586	-1.1896	8/395	114,1287,2308,3908,5579,8325,55970,112399,677,2697,3488,5791,1290,4504,7101,55799	ADCY8,COL4A5,FOXO1,LAMA2,PRKCB,FZD8,GNG12,EGLN3,ZFP36L1,GJA1,IGFBP5,PTPRE,COL5A2,MT3,NR2E1,CACNA2D3
6_Member	KEGG Pathway	hsa05200	Pathways in cancer	-4.0586	-1.1896	8/395	114,1287,2308,3908,5579,8325,55970,112399	ADCY8,COL4A5,FOXO1,LAMA2,PRKCB,FZD8,GNG12,EGLN3
6_Member	GO Biological Processes	GO:0043434	response to peptide hormone	-3.91053	-1.12869	8/415	114,677,2308,2697,3488,5579,5791,55970	ADCY8,ZFP36L1,FOXO1,GJA1,IGFBP5,PRKCB,PTPRE,GNG12
6_Member	GO Biological Processes	GO:1901652	response to peptide	-3.4583	-0.801394	8/484	114,677,2308,2697,3488,5579,5791,55970	ADCY8,ZFP36L1,FOXO1,GJA1,IGFBP5,PRKCB,PTPRE,GNG12
6_Member	GO Biological Processes	GO:1901699	cellular response to nitrogen compound	-3.37375	-0.736154	9/629	114,677,1290,2308,3488,4504,5579,5791,55970	ADCY8,ZFP36L1,COL5A2,FOXO1,IGFBP5,MT3,PRKCB,PTPRE,GNG12
6_Member	GO Biological Processes	GO:0071417	cellular response to organonitrogen compound	-3.19821	-0.653725	8/530	114,677,1290,2308,3488,5579,5791,55970	ADCY8,ZFP36L1,COL5A2,FOXO1,IGFBP5,PRKCB,PTPRE,GNG12
6_Member	Reactome Gene Sets	R-HSA-418597	G alpha (z) signalling events	-3.18915	-0.652218	3/47	114,5579,55970	ADCY8,PRKCB,GNG12
6_Member	GO Biological Processes	GO:0071375	cellular response to peptide hormone stimulus	-3.09875	-0.587249	6/304	114,677,2308,5579,5791,55970	ADCY8,ZFP36L1,FOXO1,PRKCB,PTPRE,GNG12
6_Member	GO Biological Processes	GO:0032870	cellular response to hormone stimulus	-3.09521	-0.587249	9/688	114,677,2308,2697,4504,5579,5791,7101,55970	ADCY8,ZFP36L1,FOXO1,GJA1,MT3,PRKCB,PTPRE,NR2E1,GNG12
6_Member	GO Biological Processes	GO:1901653	cellular response to peptide	-2.79158	-0.393317	6/349	114,677,2308,5579,5791,55970	ADCY8,ZFP36L1,FOXO1,PRKCB,PTPRE,GNG12
6_Member	KEGG Pathway	hsa04727	GABAergic synapse	-2.40457	-0.183399	3/88	114,5579,55970	ADCY8,PRKCB,GNG12
6_Member	KEGG Pathway	hsa05032	Morphine addiction	-2.36374	-0.163759	3/91	114,5579,55970	ADCY8,PRKCB,GNG12
6_Member	KEGG Pathway	hsa04713	Circadian entrainment	-2.29887	-0.13839	3/96	114,5579,55970	ADCY8,PRKCB,GNG12
6_Member	KEGG Pathway	hsa05146	Amoebiasis	-2.29887	-0.13839	3/96	1287,3908,5579	COL4A5,LAMA2,PRKCB
6_Member	GO Biological Processes	GO:0032869	cellular response to insulin stimulus	-2.25359	-0.114597	4/197	677,2308,5579,5791	ZFP36L1,FOXO1,PRKCB,PTPRE
6_Member	KEGG Pathway	hsa04723	Retrograde endocannabinoid signaling	-2.2376	-0.11043	3/101	114,5579,55970	ADCY8,PRKCB,GNG12
6_Member	KEGG Pathway	hsa04916	Melanogenesis	-2.2376	-0.11043	3/101	114,5579,8325	ADCY8,PRKCB,FZD8
6_Member	KEGG Pathway	hsa04725	Cholinergic synapse	-2.11385	-0.031947	3/112	114,5579,55970	ADCY8,PRKCB,GNG12
6_Member	KEGG Pathway	hsa04724	Glutamatergic synapse	-2.09281	-0.0264804	3/114	114,5579,55970	ADCY8,PRKCB,GNG12
6_Member	Reactome Gene Sets	R-HSA-112315	Transmission across Chemical Synapses	-2.04716	0	4/226	114,5579,55799,55970	ADCY8,PRKCB,CACNA2D3,GNG12
6_Member	GO Biological Processes	GO:0008286	insulin receptor signaling pathway	-2.01256	0	3/122	2308,5579,5791	FOXO1,PRKCB,PTPRE
7_Summary	GO Biological Processes	GO:0040008	regulation of growth	-3.93498	-1.13978	10/654	983,1031,2697,3488,4504,5654,23414,51196,152404,220296,1837,2308,23213,4921	CDK1,CDKN2C,GJA1,IGFBP5,MT3,HTRA1,ZFPM2,PLCE1,IGSF11,HEPACAM,DTNA,FOXO1,SULF1,DDR2
7_Member	GO Biological Processes	GO:0040008	regulation of growth	-3.93498	-1.13978	10/654	983,1031,2697,3488,4504,5654,23414,51196,152404,220296	CDK1,CDKN2C,GJA1,IGFBP5,MT3,HTRA1,ZFPM2,PLCE1,IGSF11,HEPACAM
7_Member	GO Biological Processes	GO:0001558	regulation of cell growth	-2.54501	-0.273889	6/391	1031,2697,3488,4504,5654,51196	CDKN2C,GJA1,IGFBP5,MT3,HTRA1,PLCE1
7_Member	GO Biological Processes	GO:0003012	muscle system process	-2.24429	-0.11043	6/451	1837,2308,2697,3488,23213,51196	DTNA,FOXO1,GJA1,IGFBP5,SULF1,PLCE1
7_Member	GO Biological Processes	GO:0016049	cell growth	-2.11649	-0.031947	6/480	1031,2697,3488,4504,5654,51196	CDKN2C,GJA1,IGFBP5,MT3,HTRA1,PLCE1
7_Member	GO Biological Processes	GO:0045667	regulation of osteoblast differentiation	-2.09281	-0.0264804	3/114	2697,3488,4921	GJA1,IGFBP5,DDR2
7_Member	GO Biological Processes	GO:0045926	negative regulation of growth	-2.00198	0	4/233	1031,2697,3488,4504	CDKN2C,GJA1,IGFBP5,MT3
8_Summary	GO Biological Processes	GO:0007507	heart development	-3.88675	-1.1249	9/536	677,983,1289,2138,2302,2697,9645,23414,51196,1290,10253,23213,26018,3488,10630,7101	ZFP36L1,CDK1,COL5A1,EYA1,FOXJ1,GJA1,MICAL2,ZFPM2,PLCE1,COL5A2,SPRY2,SULF1,LRIG1,IGFBP5,PDPN,NR2E1
8_Member	GO Biological Processes	GO:0007507	heart development	-3.88675	-1.1249	9/536	677,983,1289,2138,2302,2697,9645,23414,51196	ZFP36L1,CDK1,COL5A1,EYA1,FOXJ1,GJA1,MICAL2,ZFPM2,PLCE1
8_Member	GO Biological Processes	GO:0048598	embryonic morphogenesis	-3.61483	-0.916536	9/583	677,1289,1290,2138,2697,9645,10253,23213,26018	ZFP36L1,COL5A1,COL5A2,EYA1,GJA1,MICAL2,SPRY2,SULF1,LRIG1
8_Member	GO Biological Processes	GO:0048729	tissue morphogenesis	-3.32917	-0.719005	9/638	1289,2138,2697,3488,9645,10253,10630,23213,23414	COL5A1,EYA1,GJA1,IGFBP5,MICAL2,SPRY2,PDPN,SULF1,ZFPM2
8_Member	GO Biological Processes	GO:0002009	morphogenesis of an epithelium	-3.19821	-0.653725	8/530	1289,2138,2697,3488,9645,10253,10630,23213	COL5A1,EYA1,GJA1,IGFBP5,MICAL2,SPRY2,PDPN,SULF1
8_Member	GO Biological Processes	GO:0048568	embryonic organ development	-3.06706	-0.572884	7/426	677,2138,2697,9645,10253,23414,26018	ZFP36L1,EYA1,GJA1,MICAL2,SPRY2,ZFPM2,LRIG1
8_Member	GO Biological Processes	GO:0003007	heart morphogenesis	-2.75869	-0.387749	5/240	1289,2138,2697,9645,23414	COL5A1,EYA1,GJA1,MICAL2,ZFPM2
8_Member	GO Biological Processes	GO:0090596	sensory organ morphogenesis	-2.68139	-0.3535	5/250	1289,1290,2138,10253,26018	COL5A1,COL5A2,EYA1,SPRY2,LRIG1
8_Member	GO Biological Processes	GO:0007423	sensory organ development	-2.57836	-0.282327	7/519	1289,1290,2138,2697,7101,10253,26018	COL5A1,COL5A2,EYA1,GJA1,NR2E1,SPRY2,LRIG1
8_Member	GO Biological Processes	GO:0048562	embryonic organ morphogenesis	-2.43046	-0.201989	5/286	2138,2697,9645,10253,26018	EYA1,GJA1,MICAL2,SPRY2,LRIG1
8_Member	GO Biological Processes	GO:0042472	inner ear morphogenesis	-2.28634	-0.132109	3/97	2138,10253,26018	EYA1,SPRY2,LRIG1
8_Member	GO Biological Processes	GO:0042471	ear morphogenesis	-2.07217	-0.0123635	3/116	2138,10253,26018	EYA1,SPRY2,LRIG1
9_Summary	GO Biological Processes	GO:0045596	negative regulation of cell differentiation	-3.88119	-1.1249	10/664	677,1289,1290,2302,2308,3488,4504,7101,23414,23500,10253,2013,112399	ZFP36L1,COL5A1,COL5A2,FOXJ1,FOXO1,IGFBP5,MT3,NR2E1,ZFPM2,DAAM2,SPRY2,EMP2,EGLN3
9_Member	GO Biological Processes	GO:0045596	negative regulation of cell differentiation	-3.88119	-1.1249	10/664	677,1289,1290,2302,2308,3488,4504,7101,23414,23500	ZFP36L1,COL5A1,COL5A2,FOXJ1,FOXO1,IGFBP5,MT3,NR2E1,ZFPM2,DAAM2
9_Member	GO Biological Processes	GO:0043491	protein kinase B signaling	-2.68895	-0.3535	5/249	677,2308,3488,4504,10253	ZFP36L1,FOXO1,IGFBP5,MT3,SPRY2
9_Member	GO Biological Processes	GO:0001570	vasculogenesis	-2.58457	-0.284218	3/76	677,2013,23414	ZFP36L1,EMP2,ZFPM2
9_Member	GO Biological Processes	GO:0071453	cellular response to oxygen levels	-2.08046	-0.0181449	4/221	677,2308,4504,112399	ZFP36L1,FOXO1,MT3,EGLN3
9_Member	GO Biological Processes	GO:0045598	regulation of fat cell differentiation	-2.02227	0	3/121	677,2308,23414	ZFP36L1,FOXO1,ZFPM2
10_Summary	GO Biological Processes	GO:0007169	transmembrane receptor protein tyrosine kinase signaling pathway	-3.67075	-0.961458	10/705	1287,2308,3488,4504,4921,5579,5791,10253,23213,51196,5654	COL4A5,FOXO1,IGFBP5,MT3,DDR2,PRKCB,PTPRE,SPRY2,SULF1,PLCE1,HTRA1
10_Member	GO Biological Processes	GO:0007169	transmembrane receptor protein tyrosine kinase signaling pathway	-3.67075	-0.961458	10/705	1287,2308,3488,4504,4921,5579,5791,10253,23213,51196	COL4A5,FOXO1,IGFBP5,MT3,DDR2,PRKCB,PTPRE,SPRY2,SULF1,PLCE1
10_Member	GO Biological Processes	GO:0090287	regulation of cellular response to growth factor stimulus	-2.54401	-0.273889	5/269	4504,5579,5654,10253,23213	MT3,PRKCB,HTRA1,SPRY2,SULF1
10_Member	GO Biological Processes	GO:0048010	vascular endothelial growth factor receptor signaling pathway	-2.28634	-0.132109	3/97	4504,5579,23213	MT3,PRKCB,SULF1
11_Summary	KEGG Pathway	hsa04540	Gap junction	-3.54215	-0.865038	4/88	114,983,2697,5579,1191,1289,2013,23345,126549,2138,4504,55209,56341,10253	ADCY8,CDK1,GJA1,PRKCB,CLU,COL5A1,EMP2,SYNE1,ANKLE1,EYA1,MT3,SETD5,PRMT8,SPRY2
11_Member	KEGG Pathway	hsa04540	Gap junction	-3.54215	-0.865038	4/88	114,983,2697,5579	ADCY8,CDK1,GJA1,PRKCB
11_Member	GO Biological Processes	GO:0010256	endomembrane system organization	-3.22759	-0.659626	7/400	983,1191,1289,2013,5579,23345,126549	CDK1,CLU,COL5A1,EMP2,PRKCB,SYNE1,ANKLE1
11_Member	GO Biological Processes	GO:0006997	nucleus organization	-2.70815	-0.3535	4/147	983,5579,23345,126549	CDK1,PRKCB,SYNE1,ANKLE1
11_Member	GO Biological Processes	GO:0006998	nuclear envelope organization	-2.43265	-0.201989	3/86	983,5579,126549	CDK1,PRKCB,ANKLE1
11_Member	GO Biological Processes	GO:0016570	histone modification	-2.27204	-0.127024	6/445	983,2138,4504,5579,55209,56341	CDK1,EYA1,MT3,PRKCB,SETD5,PRMT8
11_Member	GO Biological Processes	GO:0018107	peptidyl-threonine phosphorylation	-2.04195	0	3/119	983,5579,10253	CDK1,PRKCB,SPRY2
12_Summary	GO Biological Processes	GO:0035265	organ growth	-3.40706	-0.759913	5/172	983,2697,4921,10253,23414,677,954,1289,5579,10630,84750,3488,114,2013,4504,3908,23345	CDK1,GJA1,DDR2,SPRY2,ZFPM2,ZFP36L1,ENTPD2,COL5A1,PRKCB,PDPN,FUT10,IGFBP5,ADCY8,EMP2,MT3,LAMA2,SYNE1
12_Member	GO Biological Processes	GO:0035265	organ growth	-3.40706	-0.759913	5/172	983,2697,4921,10253,23414	CDK1,GJA1,DDR2,SPRY2,ZFPM2
12_Member	GO Biological Processes	GO:0009611	response to wounding	-3.24708	-0.668756	9/655	677,954,983,1289,2697,5579,10630,23414,84750	ZFP36L1,ENTPD2,CDK1,COL5A1,GJA1,PRKCB,PDPN,ZFPM2,FUT10
12_Member	GO Biological Processes	GO:0060043	regulation of cardiac muscle cell proliferation	-3.01239	-0.524948	3/54	983,2697,23414	CDK1,GJA1,ZFPM2
12_Member	GO Biological Processes	GO:0060038	cardiac muscle cell proliferation	-2.79835	-0.393317	3/64	983,2697,23414	CDK1,GJA1,ZFPM2
12_Member	GO Biological Processes	GO:1901861	regulation of muscle tissue development	-2.71896	-0.358119	4/146	983,2697,3488,23414	CDK1,GJA1,IGFBP5,ZFPM2
12_Member	GO Biological Processes	GO:0055021	regulation of cardiac muscle tissue growth	-2.70442	-0.3535	3/69	983,2697,23414	CDK1,GJA1,ZFPM2
12_Member	GO Biological Processes	GO:0050878	regulation of body fluid levels	-2.66884	-0.346212	7/500	114,954,2013,2697,5579,10630,23414	ADCY8,ENTPD2,EMP2,GJA1,PRKCB,PDPN,ZFPM2
12_Member	GO Biological Processes	GO:0060420	regulation of heart growth	-2.60095	-0.296226	3/75	983,2697,23414	CDK1,GJA1,ZFPM2
12_Member	GO Biological Processes	GO:0014855	striated muscle cell proliferation	-2.56843	-0.277411	3/77	983,2697,23414	CDK1,GJA1,ZFPM2
12_Member	GO Biological Processes	GO:0045844	positive regulation of striated muscle tissue development	-2.47612	-0.226151	3/83	983,2697,23414	CDK1,GJA1,ZFPM2
12_Member	GO Biological Processes	GO:0048636	positive regulation of muscle organ development	-2.47612	-0.226151	3/83	983,2697,23414	CDK1,GJA1,ZFPM2
12_Member	GO Biological Processes	GO:0042060	wound healing	-2.46991	-0.226151	7/543	954,1289,2697,5579,10630,23414,84750	ENTPD2,COL5A1,GJA1,PRKCB,PDPN,ZFPM2,FUT10
12_Member	GO Biological Processes	GO:1901863	positive regulation of muscle tissue development	-2.46144	-0.225543	3/84	983,2697,23414	CDK1,GJA1,ZFPM2
12_Member	GO Biological Processes	GO:0055024	regulation of cardiac muscle tissue development	-2.35046	-0.159159	3/92	983,2697,23414	CDK1,GJA1,ZFPM2
12_Member	GO Biological Processes	GO:0055017	cardiac muscle tissue growth	-2.32436	-0.150921	3/94	983,2697,23414	CDK1,GJA1,ZFPM2
12_Member	GO Biological Processes	GO:0048589	developmental growth	-2.25483	-0.114597	7/595	677,983,2697,4504,4921,10253,23414	ZFP36L1,CDK1,GJA1,MT3,DDR2,SPRY2,ZFPM2
12_Member	GO Biological Processes	GO:0060419	heart growth	-2.2376	-0.11043	3/101	983,2697,23414	CDK1,GJA1,ZFPM2
12_Member	GO Biological Processes	GO:0046620	regulation of organ growth	-2.19095	-0.0752822	3/105	983,2697,23414	CDK1,GJA1,ZFPM2
12_Member	GO Biological Processes	GO:0033002	muscle cell proliferation	-2.16412	-0.0540939	4/209	983,2697,3488,23414	CDK1,GJA1,IGFBP5,ZFPM2
12_Member	GO Biological Processes	GO:0061061	muscle structure development	-2.09131	-0.0264804	7/639	677,983,2697,3488,3908,23345,23414	ZFP36L1,CDK1,GJA1,IGFBP5,LAMA2,SYNE1,ZFPM2
13_Summary	KEGG Pathway	hsa04933	AGE-RAGE signaling pathway in diabetic complications	-3.34714	-0.719005	4/99	1287,2308,5579,51196,1734,7078,8325	COL4A5,FOXO1,PRKCB,PLCE1,DIO2,TIMP3,FZD8
13_Member	KEGG Pathway	hsa04933	AGE-RAGE signaling pathway in diabetic complications	-3.34714	-0.719005	4/99	1287,2308,5579,51196	COL4A5,FOXO1,PRKCB,PLCE1
13_Member	KEGG Pathway	hsa04919	Thyroid hormone signaling pathway	-3.08795	-0.586931	4/116	1734,2308,5579,51196	DIO2,FOXO1,PRKCB,PLCE1
13_Member	KEGG Pathway	hsa05205	Proteoglycans in cancer	-2.20808	-0.0867042	4/203	5579,7078,8325,51196	PRKCB,TIMP3,FZD8,PLCE1
14_Summary	Reactome Gene Sets	R-HSA-109582	Hemostasis	-3.29503	-0.693645	9/645	1191,3833,5579,7078,10630,23414,55970,58494,146909,10253,113130	CLU,KIFC1,PRKCB,TIMP3,PDPN,ZFPM2,GNG12,JAM2,KIF18B,SPRY2,CDCA5
14_Member	Reactome Gene Sets	R-HSA-109582	Hemostasis	-3.29503	-0.693645	9/645	1191,3833,5579,7078,10630,23414,55970,58494,146909	CLU,KIFC1,PRKCB,TIMP3,PDPN,ZFPM2,GNG12,JAM2,KIF18B
14_Member	Reactome Gene Sets	R-HSA-76002	Platelet activation, signaling and aggregation	-2.4696	-0.226151	5/280	1191,5579,7078,10630,55970	CLU,PRKCB,TIMP3,PDPN,GNG12
14_Member	KEGG Pathway	hsa05206	MicroRNAs in cancer	-2.34893	-0.159159	5/299	5579,7078,10253,23414,113130	PRKCB,TIMP3,SPRY2,ZFPM2,CDCA5
15_Summary	GO Biological Processes	GO:0007368	determination of left/right symmetry	-3.10201	-0.587249	4/115	2302,2697,9645,23500	FOXJ1,GJA1,MICAL2,DAAM2
15_Member	GO Biological Processes	GO:0007368	determination of left/right symmetry	-3.10201	-0.587249	4/115	2302,2697,9645,23500	FOXJ1,GJA1,MICAL2,DAAM2
15_Member	GO Biological Processes	GO:0009855	determination of bilateral symmetry	-2.98003	-0.505752	4/124	2302,2697,9645,23500	FOXJ1,GJA1,MICAL2,DAAM2
15_Member	GO Biological Processes	GO:0009799	specification of symmetry	-2.96709	-0.505578	4/125	2302,2697,9645,23500	FOXJ1,GJA1,MICAL2,DAAM2
16_Summary	GO Biological Processes	GO:0032835	glomerulus development	-2.83815	-0.412857	3/62	2302,23213,51196,2138	FOXJ1,SULF1,PLCE1,EYA1
16_Member	GO Biological Processes	GO:0032835	glomerulus development	-2.83815	-0.412857	3/62	2302,23213,51196	FOXJ1,SULF1,PLCE1
16_Member	GO Biological Processes	GO:0072006	nephron development	-2.8085	-0.393317	4/138	2138,2302,23213,51196	EYA1,FOXJ1,SULF1,PLCE1
17_Summary	GO Biological Processes	GO:0072091	regulation of stem cell proliferation	-2.83815	-0.412857	3/62	677,5610,7101,2302,8325,2308,55504,1191,2138,126549	ZFP36L1,EIF2AK2,NR2E1,FOXJ1,FZD8,FOXO1,TNFRSF19,CLU,EYA1,ANKLE1
17_Member	GO Biological Processes	GO:0072091	regulation of stem cell proliferation	-2.83815	-0.412857	3/62	677,5610,7101	ZFP36L1,EIF2AK2,NR2E1
17_Member	GO Biological Processes	GO:0033077	T cell differentiation in thymus	-2.77895	-0.393317	3/65	677,2302,8325	ZFP36L1,FOXJ1,FZD8
17_Member	GO Biological Processes	GO:0051403	stress-activated MAPK cascade	-2.56493	-0.277411	5/266	677,2308,5610,8325,55504	ZFP36L1,FOXO1,EIF2AK2,FZD8,TNFRSF19
17_Member	GO Biological Processes	GO:0031098	stress-activated protein kinase signaling cascade	-2.37355	-0.170109	5/295	677,2308,5610,8325,55504	ZFP36L1,FOXO1,EIF2AK2,FZD8,TNFRSF19
17_Member	GO Biological Processes	GO:0072089	stem cell proliferation	-2.12454	-0.031947	3/111	677,5610,7101	ZFP36L1,EIF2AK2,NR2E1
17_Member	GO Biological Processes	GO:0032872	regulation of stress-activated MAPK cascade	-2.10086	-0.0264804	4/218	2308,5610,8325,55504	FOXO1,EIF2AK2,FZD8,TNFRSF19
17_Member	GO Biological Processes	GO:0070302	regulation of stress-activated protein kinase signaling cascade	-2.09402	-0.0264804	4/219	2308,5610,8325,55504	FOXO1,EIF2AK2,FZD8,TNFRSF19
17_Member	GO Biological Processes	GO:0080135	regulation of cellular response to stress	-2.00836	0	7/663	1191,2138,2308,5610,8325,55504,126549	CLU,EYA1,FOXO1,EIF2AK2,FZD8,TNFRSF19,ANKLE1
18_Summary	GO Biological Processes	GO:0120039	plasma membrane bounded cell projection morphogenesis	-2.77565	-0.393317	8/617	2697,3908,4504,7101,10630,56956,80243,219527	GJA1,LAMA2,MT3,NR2E1,PDPN,LHX9,PREX2,LRRC55
18_Member	GO Biological Processes	GO:0120039	plasma membrane bounded cell projection morphogenesis	-2.77565	-0.393317	8/617	2697,3908,4504,7101,10630,56956,80243,219527	GJA1,LAMA2,MT3,NR2E1,PDPN,LHX9,PREX2,LRRC55
18_Member	GO Biological Processes	GO:0048858	cell projection morphogenesis	-2.76684	-0.390762	8/619	2697,3908,4504,7101,10630,56956,80243,219527	GJA1,LAMA2,MT3,NR2E1,PDPN,LHX9,PREX2,LRRC55
18_Member	GO Biological Processes	GO:0032990	cell part morphogenesis	-2.68495	-0.3535	8/638	2697,3908,4504,7101,10630,56956,80243,219527	GJA1,LAMA2,MT3,NR2E1,PDPN,LHX9,PREX2,LRRC55
18_Member	GO Biological Processes	GO:0048812	neuron projection morphogenesis	-2.22392	-0.099656	7/603	2697,3908,4504,7101,56956,80243,219527	GJA1,LAMA2,MT3,NR2E1,LHX9,PREX2,LRRC55
19_Summary	Canonical Pathways	M3468	NABA ECM REGULATORS	-2.7746	-0.393317	5/238	5654,7078,23213,112399,171019	HTRA1,TIMP3,SULF1,EGLN3,ADAMTS19
19_Member	Canonical Pathways	M3468	NABA ECM REGULATORS	-2.7746	-0.393317	5/238	5654,7078,23213,112399,171019	HTRA1,TIMP3,SULF1,EGLN3,ADAMTS19
20_Summary	GO Biological Processes	GO:0051091	positive regulation of DNA binding transcription factor activity	-2.73511	-0.369251	5/243	1191,4921,5579,5610,8613,2302	CLU,DDR2,PRKCB,EIF2AK2,PLPP3,FOXJ1
20_Member	GO Biological Processes	GO:0051091	positive regulation of DNA binding transcription factor activity	-2.73511	-0.369251	5/243	1191,4921,5579,5610,8613	CLU,DDR2,PRKCB,EIF2AK2,PLPP3
20_Member	GO Biological Processes	GO:0051090	regulation of DNA binding transcription factor activity	-2.5505	-0.273889	6/390	1191,2302,4921,5579,5610,8613	CLU,FOXJ1,DDR2,PRKCB,EIF2AK2,PLPP3
