# Supplementary material for: Setd5 haploinsufficiency alters neuronal network connectivity and leads to autistic-like behaviors in mice
Source: Transl Psychiatry. 2019 Jan 17;9:24. doi: 10.1038/s41398-018-0344-y (PMC6336863; doi:10.1038/s41398-018-0344-y)
Supplement: Supplementary file 3 — Supplemental Sheet 2 [file 41398_2018_344_MOESM3_ESM.xlsx]

## Sheet: top20ClusterMarkers
	p_val	avg_logFC	pct.1	pct.2	p_val_adj	cluster	gene
1	0	1.59427	0.944	0.243	0	0	Nrp1
2	0	1.33026	0.781	0.089	0	0	Cntn2
3	0	1.30575	0.98	0.458	0	0	Gria2
4	0	1.30428	0.993	0.411	0	0	Neurod2
5	0	1.14124	0.836	0.209	0	0	Myt1l
6	0	1.10108	0.994	0.431	0	0	Neurod6
7	0	1.07714	0.972	0.537	0	0	Ttc28
8	0	1.04961	0.701	0.102	0	0	Bhlhe22
9	0	1.03481	0.995	0.813	0	0	Tsc22d1
10	0	1.02407	0.756	0.188	0	0	Igsf3
11	0	1.01274	0.917	0.357	0	0	Cttnbp2
12	0	1.00576	0.785	0.191	0	0	Clmp
13	0	1.00403	0.877	0.338	0	0	Frmd4a
14	0	0.965688	0.957	0.548	0	0	Gpm6a
15	0	0.924555	0.902	0.369	0	0	Ppp2r2b
16	0	0.884714	0.501	0.043	0	0	Satb2
17	0	0.828652	0.907	0.43	0	0	Rab3a
18	0	0.813278	1	0.996	0	0	Tmsb4x
19	3.05457e-302	0.984987	0.898	0.444	5.07059e-298	0	Id2
20	6.23815e-231	0.853105	0.742	0.303	1.03553e-226	0	Robo2
21	0	1.19767	0.806	0.206	0	1	Neurod1
22	0	1.10457	0.809	0.3	0	1	Mfap4
23	0	0.992839	0.867	0.26	0	1	Sstr2
24	0	0.889356	0.7	0.172	0	1	Nrn1
25	0	0.781118	1	0.83	0	1	Igfbpl1
26	1.03791e-287	0.833203	0.692	0.169	1.72292e-283	1	Eomes
27	1.8684e-284	0.830348	0.722	0.232	3.10154e-280	1	Plcb1
28	2.02517e-279	0.864265	0.964	0.44	3.36179e-275	1	Neurod6
29	6.84646e-270	0.794784	0.658	0.187	1.13651e-265	1	Unc5d
30	1.75119e-268	0.883551	0.926	0.55	2.90698e-264	1	Lhx2
31	1.49431e-262	0.771966	0.923	0.64	2.48055e-258	1	Ap3s1
32	3.3115e-261	0.787135	0.782	0.301	5.49709e-257	1	Rnd2
33	1.91126e-260	1.07553	0.595	0.158	3.17269e-256	1	Pcp4
34	3.49737e-231	0.724899	0.941	0.651	5.80563e-227	1	Podxl2
35	5.83073e-230	0.765845	0.656	0.231	9.67902e-226	1	Pam
36	1.18854e-214	0.742251	0.97	0.768	1.97297e-210	1	Itm2b
37	3.5093e-210	0.676973	0.714	0.278	5.82543e-206	1	Mpped1
38	9.7359e-210	0.768646	0.842	0.493	1.61616e-205	1	Igsf8
39	7.88197e-187	0.671008	0.743	0.349	1.30841e-182	1	Tenm4
40	5.62734e-172	0.676792	0.933	0.685	9.34139e-168	1	Nfix
41	0	2.19152	0.935	0.105	0	2	Top2a
42	0	2.15987	0.816	0.162	0	2	Ube2c
43	0	2.02904	1	0.566	0	2	Hmgb2
44	0	1.97605	0.959	0.178	0	2	2810417H13Rik
45	0	1.89207	0.934	0.164	0	2	Cks2
46	0	1.83452	0.866	0.116	0	2	Cenpf
47	0	1.739	0.935	0.402	0	2	H2afx
48	0	1.73818	0.948	0.109	0	2	Birc5
49	0	1.62911	0.98	0.295	0	2	Smc4
50	0	1.61357	0.927	0.106	0	2	Pbk
51	0	1.59226	0.963	0.228	0	2	Smc2
52	0	1.58306	0.893	0.194	0	2	Rrm2
53	0	1.57096	0.921	0.114	0	2	Cdca8
54	0	1.55552	0.871	0.068	0	2	Spc25
55	0	1.54088	0.827	0.053	0	2	Nusap1
56	0	1.51327	0.745	0.068	0	2	Ccnb1
57	0	1.49227	0.885	0.115	0	2	Cdca3
58	0	1.47621	0.744	0.14	0	2	Cenpa
59	0	1.46207	0.651	0.079	0	2	Cdc20
60	0	1.45464	0.758	0.064	0	2	Prc1
61	1.57813e-277	1.21341	0.862	0.231	2.61969e-273	3	Dlx1
62	7.18578e-274	1.17969	0.879	0.239	1.19284e-269	3	Dlx2
63	1.36752e-156	1.15941	0.67	0.229	2.27009e-152	3	Dlx6os1
64	1.75212e-136	0.890756	0.708	0.285	2.90852e-132	3	Cdca7
65	6.18312e-136	0.813109	0.621	0.193	1.0264e-131	3	Sp9
66	4.76516e-135	1.38	0.892	0.715	7.91017e-131	3	Ccnd2
67	4.2817e-115	0.941734	0.674	0.304	7.10761e-111	3	Pak3
68	1.56516e-111	0.678727	0.658	0.238	2.59817e-107	3	Nrxn3
69	6.12111e-105	0.617013	0.511	0.158	1.0161e-100	3	Dlx5
70	2.2656e-98	0.75419	0.953	0.81	3.76089e-94	3	Ckb
71	2.54854e-98	0.764241	0.405	0.12	4.23058e-94	3	Dleu7
72	2.93603e-87	0.779308	0.555	0.226	4.87381e-83	3	Rbp1
73	2.58137e-75	0.643536	0.936	0.835	4.28507e-71	3	Hmgn2
74	1.24003e-72	0.780059	0.426	0.157	2.05846e-68	3	Ascl1
75	5.22509e-71	0.649838	0.527	0.237	8.67366e-67	3	Hat1
76	6.90128e-67	0.862545	0.697	0.389	1.14561e-62	3	Meg3
77	4.80006e-57	0.789571	0.597	0.336	7.9681e-53	3	Gadd45g
78	2.74355e-56	0.633119	0.598	0.345	4.55429e-52	3	Nudt4
79	1.59468e-35	0.665414	0.976	0.929	2.64716e-31	3	Nnat
80	7.68847e-30	0.882347	0.277	0.132	1.27629e-25	3	Zic1
81	0	2.88858	0.973	0.518	0	4	Fabp7
82	0	2.17248	0.856	0.139	0	4	Mt3
83	0	1.88426	0.991	0.686	0	4	Dbi
84	0	1.78186	0.953	0.175	0	4	Ddah1
85	0	1.77114	0.783	0.049	0	4	Aldoc
86	0	1.66424	0.892	0.126	0	4	Slc1a3
87	0	1.5096	0.909	0.288	0	4	Pea15a
88	0	1.47625	0.922	0.191	0	4	Phgdh
89	0	1.40984	0.826	0.094	0	4	Mfge8
90	0	1.3437	0.865	0.135	0	4	Psat1
91	0	1.30188	0.655	0.068	0	4	Gas1
92	0	1.26435	0.849	0.131	0	4	Plpp3
93	0	1.24813	0.868	0.207	0	4	Ndrg2
94	0	1.20792	0.786	0.143	0	4	Id4
95	0	1.20734	0.852	0.155	0	4	Sox9
96	0	1.19046	0.801	0.082	0	4	Ttyh1
97	6.05362e-295	1.55621	0.994	0.54	1.0049e-290	4	Vim
98	7.76408e-288	1.19315	0.556	0.076	1.28884e-283	4	Fgfbp3
99	5.21349e-273	1.35898	0.841	0.237	8.65439e-269	4	Ptprz1
100	7.56202e-225	1.39919	0.937	0.484	1.25529e-220	4	Ptn
101	0	2.02706	0.983	0.213	0	5	Neurog2
102	0	1.60141	0.981	0.214	0	5	Eomes
103	3.07394e-216	0.75314	0.6	0.106	5.10275e-212	5	Rhbdl3
104	3.32866e-210	1.39341	0.888	0.317	5.52557e-206	5	Gadd45g
105	2.19064e-158	0.97559	0.973	0.68	3.63646e-154	5	Elavl2
106	3.56623e-157	0.932675	0.817	0.306	5.91995e-153	5	Rprm
107	3.02476e-155	0.852538	0.959	0.533	5.0211e-151	5	Hes6
108	1.39372e-154	0.673607	0.624	0.163	2.31357e-150	5	Celsr1
109	2.26118e-139	0.749914	0.654	0.194	3.75356e-135	5	Btbd17
110	1.77349e-116	0.717589	0.99	0.717	2.944e-112	5	Mdk
111	1.59386e-108	0.606255	0.463	0.115	2.6458e-104	5	Snhg18
112	2.75824e-107	0.648851	0.855	0.418	4.57868e-103	5	Tead2
113	9.26144e-107	0.66078	0.792	0.348	1.5374e-102	5	Mfng
114	3.5646e-104	0.737595	0.888	0.536	5.91723e-100	5	Igsf8
115	1.04269e-101	0.61055	0.589	0.197	1.73087e-97	5	Magi1
116	1.02573e-100	0.684494	0.79	0.36	1.70271e-96	5	Emx1
117	6.99809e-94	0.650049	0.819	0.408	1.16168e-89	5	Chd7
118	2.95794e-93	0.848937	0.909	0.556	4.91018e-89	5	Vim
119	4.72148e-93	0.59866	0.817	0.345	7.83766e-89	5	Sstr2
120	1.16143e-88	0.605331	0.967	0.669	1.92797e-84	5	Elavl4
121	0	1.29	0.501	0.029	0	6	Lhx6
122	1.66407e-293	1.64807	0.954	0.235	2.76235e-289	6	Nrxn3
123	3.27112e-243	1.40721	0.913	0.231	5.43006e-239	6	Dlx6os1
124	2.33526e-221	1.04554	0.282	0.012	3.87653e-217	6	Htr3a
125	9.87479e-215	1.52317	0.834	0.247	1.63922e-210	6	Arx
126	1.78534e-206	1.33412	0.802	0.198	2.96367e-202	6	Sp9
127	3.80139e-174	1.10314	0.892	0.264	6.3103e-170	6	Dlx2
128	1.71884e-151	1.13159	0.978	0.836	2.85328e-147	6	Pfn2
129	6.93933e-143	1.12279	0.388	0.054	1.15193e-138	6	Nkx2-1
130	2.45214e-130	0.973945	0.802	0.26	4.07055e-126	6	Dlx1
131	1.1114e-126	1.49325	0.255	0.025	1.84492e-122	6	Npy
132	9.71523e-121	0.922089	0.251	0.025	1.61273e-116	6	Maf
133	3.32653e-115	0.959246	0.545	0.153	5.52204e-111	6	Arl4d
134	1.12993e-102	1.14727	0.839	0.392	1.87568e-98	6	Meg3
135	2.27415e-101	0.957859	0.875	0.606	3.7751e-97	6	Ccdc88a
136	1.65967e-97	1.01926	0.496	0.136	2.75504e-93	6	Runx1t1
137	1.96326e-93	0.907422	0.561	0.177	3.25901e-89	6	Gad2
138	1.15917e-91	1.02354	0.658	0.305	1.92422e-87	6	Dclk2
139	2.78929e-90	1.01385	0.855	0.569	4.63023e-86	6	Ncam1
140	1.13143e-85	0.984693	0.807	0.5	1.87817e-81	6	Celf4
141	0	1.41093	0.558	0.024	0	7	Zfp503
142	9.84378e-242	1.69061	0.714	0.102	1.63407e-237	7	Zfhx3
143	3.28087e-233	1.05087	0.415	0.027	5.44624e-229	7	Syt6
144	1.38032e-226	1.60833	0.505	0.046	2.29132e-222	7	Isl1
145	2.04625e-200	1.4671	0.811	0.172	3.39678e-196	7	Gad2
146	1.7893e-185	1.43881	0.91	0.242	2.97024e-181	7	Islr2
147	1.64028e-162	1.50617	0.492	0.065	2.72287e-158	7	Gucy1a3
148	2.58555e-154	1.81562	0.953	0.48	4.29201e-150	7	Bcl11b
149	6.57703e-139	1.75847	0.934	0.395	1.09179e-134	7	Meg3
150	7.4387e-117	1.20536	0.973	0.839	1.23482e-112	7	Meis2
151	1.76538e-114	1.36839	0.668	0.191	2.93053e-110	7	Pid1
152	5.3862e-102	1.07005	0.568	0.139	8.94109e-98	7	Runx1t1
153	6.4683e-85	1.45848	0.346	0.061	1.07374e-80	7	Tshz2
154	8.5179e-81	1.52198	0.415	0.094	1.41397e-76	7	Six3
155	1.88428e-72	1.1366	0.605	0.218	3.1279e-68	7	Ina
156	5.1521e-59	2.79064	0.322	0.074	8.55249e-55	7	Ebf1
157	1.81523e-55	1.0538	0.741	0.456	3.01328e-51	7	Lmo4
158	8.26804e-52	1.18545	0.581	0.274	1.37249e-47	7	Pou3f1
159	4.18495e-37	1.71155	0.522	0.298	6.94702e-33	7	Foxp1
160	1.01885e-33	1.21292	0.728	0.615	1.69128e-29	7	Mpped2
161	3.8031e-246	1.2333	0.542	0.028	6.31314e-242	8	Tfap2d
162	2.10988e-143	1.18509	0.464	0.039	3.5024e-139	8	Thsd7a
163	4.2641e-105	1.28838	0.583	0.094	7.07841e-101	8	Adgrl3
164	2.82592e-86	1.12893	0.899	0.256	4.69103e-82	8	Islr2
165	7.23762e-76	1.09749	0.756	0.223	1.20144e-71	8	Tbr1
166	3.5768e-64	1.59819	0.643	0.195	5.93748e-60	8	Nr2f2
167	3.11429e-59	1.13875	0.923	0.507	5.16973e-55	8	Nr2f1
168	3.14672e-59	0.956584	0.375	0.063	5.22355e-55	8	Ppp1r14c
169	5.30974e-59	1.18685	0.643	0.193	8.81418e-55	8	Pcdh9
170	1.76902e-58	1.04895	0.857	0.352	2.93658e-54	8	Mapt
171	2.92173e-56	0.939626	0.72	0.272	4.85008e-52	8	1700025G04Rik
172	3.66469e-55	1.48171	0.774	0.335	6.08339e-51	8	Rprm
173	1.10456e-51	1.00521	0.554	0.159	1.83357e-47	8	Pik3r1
174	6.46466e-51	0.91619	0.774	0.333	1.07313e-46	8	Xpr1
175	7.12446e-48	1.09841	0.976	0.655	1.18266e-43	8	Epha5
176	5.27299e-46	0.985742	0.81	0.404	8.75317e-42	8	Enc1
177	2.29615e-45	0.982918	0.833	0.385	3.81162e-41	8	Stmn4
178	3.41913e-42	1.02026	0.952	0.553	5.67576e-38	8	Gria2
179	1.17419e-37	0.961081	0.583	0.208	1.94916e-33	8	Syt4
180	2.76094e-33	1.00549	0.595	0.274	4.58316e-29	8	Slf1
181	0	3.74975	0.944	0.017	0	9	Dct
182	0	3.01979	0.873	0.001	0	9	Pmel
183	0	3.01596	0.894	0.001	0	9	Gpnmb
184	0	2.95772	1	0.034	0	9	Chchd10
185	0	2.8902	0.965	0.06	0	9	Ptgds
186	0	2.85533	0.958	0.001	0	9	Mlana
187	0	2.5487	0.852	0.001	0	9	Tyrp1
188	0	2.21924	0.81	0.019	0	9	Lgals3
189	4.44671e-276	2.46568	0.894	0.072	7.38155e-272	9	Mt2
190	7.1977e-273	2.07815	0.908	0.081	1.19482e-268	9	Syngr1
191	7.83113e-264	3.23375	0.993	0.108	1.29997e-259	9	Mt1
192	2.55664e-226	2.18048	0.873	0.09	4.24403e-222	9	Phlda1
193	9.87828e-206	3.09731	1	0.154	1.63979e-201	9	Lgals1
194	6.72589e-202	2.36267	0.972	0.137	1.1165e-197	9	B2m
195	3.47985e-155	1.94078	0.93	0.17	5.77655e-151	9	Apoe
196	8.1196e-117	2.2734	0.817	0.174	1.34785e-112	9	Fos
197	2.91342e-108	2.30661	0.965	0.346	4.83628e-104	9	Cd63
198	1.55784e-98	2.45229	0.993	0.524	2.58602e-94	9	Aldoa
199	8.04075e-95	2.03711	1	0.608	1.33477e-90	9	Tpi1
200	1.84737e-89	1.95946	0.986	0.526	3.06663e-85	9	Ldha
201	0	1.11749	0.504	0.005	0	10	Ppp2r2c
202	1.37328e-256	2.47624	0.812	0.052	2.27964e-252	10	Rspo3
203	9.48404e-249	1.3471	0.504	0.016	1.57435e-244	10	Tesc
204	1.44943e-212	1.93198	0.487	0.019	2.40606e-208	10	Reln
205	9.00183e-195	1.01351	0.547	0.028	1.4943e-190	10	E330013P04Rik
206	1.55443e-144	0.96171	0.624	0.052	2.58036e-140	10	Wnt5a
207	1.27805e-142	1.32624	0.821	0.099	2.12157e-138	10	Rmst
208	6.91531e-130	1.05789	0.59	0.053	1.14794e-125	10	Sema6a
209	1.13306e-125	1.4043	0.684	0.078	1.88087e-121	10	Nkd1
210	3.65791e-103	1.20316	0.829	0.134	6.07214e-99	10	Zic1
211	6.62085e-81	1.03409	0.778	0.155	1.09906e-76	10	Emx2
212	5.35754e-72	1.34946	0.632	0.109	8.89352e-68	10	Nhlh2
213	9.27893e-68	1.53962	0.94	0.349	1.5403e-63	10	Cd63
214	7.92963e-58	1.18568	0.889	0.307	1.31632e-53	10	Socs2
215	8.31452e-51	0.984658	0.778	0.224	1.38021e-46	10	E130114P18Rik
216	4.45662e-45	0.937926	0.923	0.432	7.39799e-41	10	Chd7
217	1.15968e-42	1.08789	0.274	0.034	1.92508e-38	10	Cdkn1a
218	1.25602e-38	1.07751	0.538	0.144	2.08499e-34	10	Cenpw
219	1.93298e-28	0.956996	0.949	0.701	3.20875e-24	10	Mfap2
220	6.86566e-24	1.01937	0.462	0.15	1.1397e-19	10	Tmem158
221	0	4.52383	0.876	0.018	0	11	Cd74
222	0	4.0752	0.733	0.017	0	11	H2-Ab1
223	0	3.77232	0.762	0.014	0	11	H2-Aa
224	0	3.41284	0.562	0.013	0	11	Lyz2
225	0	3.33922	0.733	0.011	0	11	H2-Eb1
226	0	3.31688	0.514	0.005	0	11	Ccl5
227	0	3.29415	0.943	0.052	0	11	Crip1
228	0	3.17528	0.914	0.005	0	11	Cd52
229	0	3.12438	0.867	0.003	0	11	Hspa1a
230	0	3.05393	0.657	0.001	0	11	Ccl4
231	0	3.01254	0.724	0.003	0	11	Plac8
232	0	2.9661	0.79	0.026	0	11	S100a6
233	0	2.95258	0.762	0.008	0	11	Fcer1g
234	0	2.90289	0.714	0.005	0	11	AW112010
235	0	2.88776	0.819	0.007	0	11	Tyrobp
236	0	2.79877	0.933	0.01	0	11	Psmb8
237	0	2.72397	0.952	0.056	0	11	Cyba
238	4.09305e-255	3.18419	0.714	0.035	6.79446e-251	11	Ifitm3
239	4.93338e-173	2.81444	0.962	0.124	8.18942e-169	11	H2-D1
240	1.03067e-169	3.30004	1	0.141	1.71091e-165	11	B2m
241	1.31691e-78	1.14868	0.919	0.184	2.18607e-74	12	Pbk
242	2.31489e-73	1.06917	0.828	0.156	3.84272e-69	12	Tpx2
243	1.72697e-72	1.44193	0.99	0.252	2.86677e-68	12	2810417H13Rik
244	6.01326e-71	1.07153	0.909	0.189	9.982e-67	12	Birc5
245	1.03074e-69	1.05986	0.899	0.191	1.71104e-65	12	Cdca8
246	1.23587e-64	0.968348	0.879	0.188	2.05155e-60	12	Cdca3
247	1.7955e-60	1.15149	0.737	0.146	2.98052e-56	12	Spc25
248	1.17554e-59	1.19686	0.909	0.237	1.9514e-55	12	Cks2
249	1.18969e-56	1.32263	0.848	0.223	1.97489e-52	12	Ube2c
250	1.65246e-51	1.31252	0.778	0.197	2.74309e-47	12	Cenpa
251	2.9526e-51	0.978841	0.697	0.151	4.90132e-47	12	Cdk1
252	9.76931e-50	1.14455	0.778	0.186	1.62171e-45	12	Top2a
253	2.35658e-48	1.16071	0.859	0.26	3.91192e-44	12	Rrm2
254	2.99768e-48	1.46169	1	0.607	4.97615e-44	12	Hmgb2
255	2.80461e-46	1.03305	0.636	0.133	4.65564e-42	12	Cdc20
256	1.08098e-45	1.06118	0.949	0.421	1.79443e-41	12	Cks1b
257	4.71002e-44	1.13079	0.949	0.461	7.81863e-40	12	Dut
258	8.99615e-44	1.0393	1	0.974	1.49336e-39	12	H2afz
259	1.11227e-41	1.03833	0.949	0.452	1.84637e-37	12	H2afx
260	5.2955e-40	1.08127	1	0.877	8.79053e-36	12	Ube2s
261	0	2.71397	0.967	0.006	0	13	Alas2
262	0	1.43883	0.567	0.003	0	13	Gypa
263	5.5176e-277	0.514282	0.267	0	9.15921e-273	13	Slc4a1
264	1.16584e-172	1.26702	0.733	0.017	1.9353e-168	13	Slc25a37
265	1.41804e-130	0.535752	0.333	0.004	2.35395e-126	13	Rec114
266	5.31112e-74	1.0695	0.6	0.028	8.81646e-70	13	Pnpo
267	1.70966e-63	1.14172	0.7	0.047	2.83804e-59	13	Ube2l6
268	3.05347e-61	0.754272	0.3	0.008	5.06877e-57	13	Car2
269	2.00503e-54	1.97688	0.8	0.078	3.32836e-50	13	Snca
270	3.05371e-37	1.29898	0.7	0.085	5.06917e-33	13	Fech
271	1.02955e-28	0.734524	0.567	0.064	1.70905e-24	13	Blvrb
272	3.11177e-28	6.06456	1	0.357	5.16554e-24	13	Hba-a2
273	2.1497e-26	6.16209	1	0.405	3.56851e-22	13	Hbb-bt
274	1.06729e-22	6.45657	1	0.589	1.7717e-18	13	Hba-a1
275	2.42934e-21	6.23275	1	0.837	4.0327e-17	13	Hbb-bs
276	2.24613e-19	1.35722	0.867	0.295	3.72858e-15	13	Bpgm
277	2.94658e-12	1.11811	0.9	0.648	4.89132e-08	13	Mkrn1
278	5.19412e-10	0.625434	0.7	0.228	8.62224e-06	13	2018-03-02
279	1.46586e-08	1.72554	0.733	0.479	0.000243334	13	Gpx1
280	1.56345e-06	0.696452	0.8	0.517	0.0259532	13	Fam220a
