# Supplementary material for: Setd5 haploinsufficiency alters neuronal network connectivity and leads to autistic-like behaviors in mice
Source: Transl Psychiatry. 2019 Jan 17;9:24. doi: 10.1038/s41398-018-0344-y (PMC6336863; doi:10.1038/s41398-018-0344-y)
Supplement: Supplementary file 4 — Supplemental Sheet 3 [file 41398_2018_344_MOESM4_ESM.xlsx]

## Sheet: Volumes_Setd5
	1	2	3	4	5	6	7	8	9	10	11	12	13	14	15	16	17	18	19	20	21	22	23
Absolute Volumes	/hpf/largeprojects/MICe/lqiu/collaborator_40um/Muotri_Setd5/setd5_reg_mar2018/setd5_mar2018_processed/Het10_coil8_distcorr/stats-volumes/Het10_coil8_distcorr_N_I_lsq6_lsq12_and_nlin_inverted_displ_log_det_abs_fwhm0.2.mnc	/hpf/largeprojects/MICe/lqiu/collaborator_40um/Muotri_Setd5/setd5_reg_mar2018/setd5_mar2018_processed/Het11_coil9_distcorr/stats-volumes/Het11_coil9_distcorr_N_I_lsq6_lsq12_and_nlin_inverted_displ_log_det_abs_fwhm0.2.mnc	/hpf/largeprojects/MICe/lqiu/collaborator_40um/Muotri_Setd5/setd5_reg_mar2018/setd5_mar2018_processed/Het12_coil10_distcorr/stats-volumes/Het12_coil10_distcorr_N_I_lsq6_lsq12_and_nlin_inverted_displ_log_det_abs_fwhm0.2.mnc	/hpf/largeprojects/MICe/lqiu/collaborator_40um/Muotri_Setd5/setd5_reg_mar2018/setd5_mar2018_processed/Het1_coil14_distcorr/stats-volumes/Het1_coil14_distcorr_N_I_lsq6_lsq12_and_nlin_inverted_displ_log_det_abs_fwhm0.2.mnc	/hpf/largeprojects/MICe/lqiu/collaborator_40um/Muotri_Setd5/setd5_reg_mar2018/setd5_mar2018_processed/Het2_coil15_distcorr/stats-volumes/Het2_coil15_distcorr_N_I_lsq6_lsq12_and_nlin_inverted_displ_log_det_abs_fwhm0.2.mnc	/hpf/largeprojects/MICe/lqiu/collaborator_40um/Muotri_Setd5/setd5_reg_mar2018/setd5_mar2018_processed/Het4_coil1_distcorr/stats-volumes/Het4_coil1_distcorr_N_I_lsq6_lsq12_and_nlin_inverted_displ_log_det_abs_fwhm0.2.mnc	/hpf/largeprojects/MICe/lqiu/collaborator_40um/Muotri_Setd5/setd5_reg_mar2018/setd5_mar2018_processed/Het5_coil2_distcorr/stats-volumes/Het5_coil2_distcorr_N_I_lsq6_lsq12_and_nlin_inverted_displ_log_det_abs_fwhm0.2.mnc	/hpf/largeprojects/MICe/lqiu/collaborator_40um/Muotri_Setd5/setd5_reg_mar2018/setd5_mar2018_processed/Het6_coil3_distcorr/stats-volumes/Het6_coil3_distcorr_N_I_lsq6_lsq12_and_nlin_inverted_displ_log_det_abs_fwhm0.2.mnc	/hpf/largeprojects/MICe/lqiu/collaborator_40um/Muotri_Setd5/setd5_reg_mar2018/setd5_mar2018_processed/Het7_coil4_distcorr/stats-volumes/Het7_coil4_distcorr_N_I_lsq6_lsq12_and_nlin_inverted_displ_log_det_abs_fwhm0.2.mnc	/hpf/largeprojects/MICe/lqiu/collaborator_40um/Muotri_Setd5/setd5_reg_mar2018/setd5_mar2018_processed/Het8_coil6_distcorr/stats-volumes/Het8_coil6_distcorr_N_I_lsq6_lsq12_and_nlin_inverted_displ_log_det_abs_fwhm0.2.mnc	/hpf/largeprojects/MICe/lqiu/collaborator_40um/Muotri_Setd5/setd5_reg_mar2018/setd5_mar2018_processed/Het9_coil7_distcorr/stats-volumes/Het9_coil7_distcorr_N_I_lsq6_lsq12_and_nlin_inverted_displ_log_det_abs_fwhm0.2.mnc	/hpf/largeprojects/MICe/lqiu/collaborator_40um/Muotri_Setd5/setd5_reg_mar2018/setd5_mar2018_processed/WT10_coil11_distcorr/stats-volumes/WT10_coil11_distcorr_N_I_lsq6_lsq12_and_nlin_inverted_displ_log_det_abs_fwhm0.2.mnc	/hpf/largeprojects/MICe/lqiu/collaborator_40um/Muotri_Setd5/setd5_reg_mar2018/setd5_mar2018_processed/WT11_coil12_distcorr/stats-volumes/WT11_coil12_distcorr_N_I_lsq6_lsq12_and_nlin_inverted_displ_log_det_abs_fwhm0.2.mnc	/hpf/largeprojects/MICe/lqiu/collaborator_40um/Muotri_Setd5/setd5_reg_mar2018/setd5_mar2018_processed/WT12_coil13_distcorr/stats-volumes/WT12_coil13_distcorr_N_I_lsq6_lsq12_and_nlin_inverted_displ_log_det_abs_fwhm0.2.mnc	/hpf/largeprojects/MICe/lqiu/collaborator_40um/Muotri_Setd5/setd5_reg_mar2018/setd5_mar2018_processed/WT1_coil12_distcorr/stats-volumes/WT1_coil12_distcorr_N_I_lsq6_lsq12_and_nlin_inverted_displ_log_det_abs_fwhm0.2.mnc	/hpf/largeprojects/MICe/lqiu/collaborator_40um/Muotri_Setd5/setd5_reg_mar2018/setd5_mar2018_processed/WT2_coil11_distcorr/stats-volumes/WT2_coil11_distcorr_N_I_lsq6_lsq12_and_nlin_inverted_displ_log_det_abs_fwhm0.2.mnc	/hpf/largeprojects/MICe/lqiu/collaborator_40um/Muotri_Setd5/setd5_reg_mar2018/setd5_mar2018_processed/WT3_coil14_distcorr/stats-volumes/WT3_coil14_distcorr_N_I_lsq6_lsq12_and_nlin_inverted_displ_log_det_abs_fwhm0.2.mnc	/hpf/largeprojects/MICe/lqiu/collaborator_40um/Muotri_Setd5/setd5_reg_mar2018/setd5_mar2018_processed/WT4_coil15_distcorr/stats-volumes/WT4_coil15_distcorr_N_I_lsq6_lsq12_and_nlin_inverted_displ_log_det_abs_fwhm0.2.mnc	/hpf/largeprojects/MICe/lqiu/collaborator_40um/Muotri_Setd5/setd5_reg_mar2018/setd5_mar2018_processed/WT5_coil16_distcorr/stats-volumes/WT5_coil16_distcorr_N_I_lsq6_lsq12_and_nlin_inverted_displ_log_det_abs_fwhm0.2.mnc	/hpf/largeprojects/MICe/lqiu/collaborator_40um/Muotri_Setd5/setd5_reg_mar2018/setd5_mar2018_processed/WT6_coil2_distcorr/stats-volumes/WT6_coil2_distcorr_N_I_lsq6_lsq12_and_nlin_inverted_displ_log_det_abs_fwhm0.2.mnc	/hpf/largeprojects/MICe/lqiu/collaborator_40um/Muotri_Setd5/setd5_reg_mar2018/setd5_mar2018_processed/WT7_coil3_distcorr/stats-volumes/WT7_coil3_distcorr_N_I_lsq6_lsq12_and_nlin_inverted_displ_log_det_abs_fwhm0.2.mnc	/hpf/largeprojects/MICe/lqiu/collaborator_40um/Muotri_Setd5/setd5_reg_mar2018/setd5_mar2018_processed/WT8_coil4_distcorr/stats-volumes/WT8_coil4_distcorr_N_I_lsq6_lsq12_and_nlin_inverted_displ_log_det_abs_fwhm0.2.mnc	/hpf/largeprojects/MICe/lqiu/collaborator_40um/Muotri_Setd5/setd5_reg_mar2018/setd5_mar2018_processed/WT9_coil10_distcorr/stats-volumes/WT9_coil10_distcorr_N_I_lsq6_lsq12_and_nlin_inverted_displ_log_det_abs_fwhm0.2.mnc	.	Absolute Volumes	Het		WT							Relative Volumes	Region ~ Genotype + BrainVolumes
	Het	Het	Het	Het	Het	Het	Het	Het	Het	Het	Het	WT	WT	WT	WT	WT	WT	WT	WT	WT	WT	WT	WT			Mean	SD	Mean	SD	%Diff	Effect	P-Value	FDR			FDR
amygdala	8.71136	8.70592	8.57101	8.46208	8.42669	8.16986	8.71277	8.9113	9.12941	8.86733	8.94982	7.95917	8.01222	7.34982	8.46029	9.30317	8.65747	8.75117	7.98419	8.38016	8.62566	8.48371	8.00973		amygdala	8.6925	0.273524	8.3314	0.503044	4.33428	0.717841	0.0470794	0.295464		amygdala	0.208979
anterior_commissure_pars_anterior	0.852352	0.8496	0.728384	0.7776	0.79264	0.724096	0.825344	0.823424	0.78848	0.88672	0.890112	0.733504	0.718528	0.690752	0.845952	0.916544	0.92096	0.879552	0.878656	0.857984	0.862336	0.79808	0.706624		anterior_commissure_pars_anterior	0.812614	0.0564457	0.817456	0.0842881	-0.592348	-0.057448	0.874199	0.964268		anterior_commissure_pars_anterior	0.190256
anterior_commissure_pars_posterior	0.36832	0.363008	0.338944	0.355328	0.336512	0.310592	0.329216	0.352832	0.378944	0.348608	0.352256	0.302016	0.299328	0.296768	0.364352	0.348992	0.369088	0.37088	0.38688	0.3584	0.386112	0.362496	0.305088		anterior_commissure_pars_posterior	0.348596	0.0191141	0.345867	0.0349208	0.789234	0.0781682	0.82079	0.964268		anterior_commissure_pars_posterior	0.483762
basal_forebrain	5.27885	4.85773	5.03475	5.10336	4.77926	4.58214	4.89357	4.66714	5.12301	4.88211	4.89363	4.63053	4.81446	4.51917	5.1072	4.97299	5.17389	4.87277	4.59808	5.09318	5.11469	4.94534	4.59962		basal_forebrain	4.91778	0.205261	4.87016	0.23455	0.977739	0.203017	0.611264	0.866533		basal_forebrain	0.815311
bed_nucleus_of_stria_terminalis	1.21107	1.16237	1.20499	1.17837	1.23955	1.10502	1.17427	1.19584	1.24051	1.23987	1.26701	1.07373	1.09587	1.06643	1.20051	1.25722	1.23078	1.21683	1.22048	1.17651	1.24448	1.20218	1.04051		bed_nucleus_of_stria_terminalis	1.20172	0.0458086	1.16879	0.0773646	2.81672	0.42554	0.233553	0.548998		bed_nucleus_of_stria_terminalis	0.768949
cerebellar_peduncle_inferior	0.734848	0.675136	0.66752	0.646016	0.621312	0.628096	0.64736	0.625792	0.747008	0.682112	0.665792	0.676224	0.658624	0.577344	0.652672	0.777088	0.721216	0.687424	0.714752	0.688384	0.719936	0.692608	0.664832		cerebellar_peduncle_inferior	0.667363	0.0417427	0.685925	0.0484081	-2.70619	-0.383457	0.338033	0.628599		cerebellar_peduncle_inferior	0.0508426	-
cerebellar_peduncle_middle	1.09446	1.00179	1.06138	0.9568	0.955968	0.973056	0.967168	0.992704	1.0768	1.01837	1.01542	0.978048	0.989184	0.898048	1.01562	1.15245	1.07462	1.08998	1.01389	1.04512	1.07373	1.02502	0.99328		cerebellar_peduncle_middle	1.01036	0.0486309	1.02908	0.0648981	-1.81971	-0.288549	0.445741	0.71792		cerebellar_peduncle_middle	0.0771783	-
cerebellar_peduncle_superior	0.996096	0.917952	0.989568	0.961664	0.969344	0.89536	0.98784	0.9776	1.04627	0.939648	0.968704	0.881216	0.824448	0.84064	0.922944	0.956928	0.958016	0.966528	0.921216	0.937472	0.989056	0.923136	0.87104		cerebellar_peduncle_superior	0.968186	0.040613	0.916053	0.0515314	5.69103	1.01167	0.0141073	0.174662		cerebellar_peduncle_superior	0.10341
cerebral_aqueduct	0.435456	0.37728	0.461184	0.537152	0.423232	0.418112	0.419264	0.480896	0.456832	0.401664	0.443968	0.408896	0.353792	0.357696	0.400576	0.409344	0.387456	0.416192	0.363904	0.414144	0.42528	0.40064	0.424576		cerebral_aqueduct	0.441367	0.0429565	0.396875	0.0254779	11.2107	1.74632	0.00603872	0.139705		cerebral_aqueduct	0.081466	-
cerebral_peduncle	1.88077	1.75341	1.93619	1.99219	1.7767	1.83693	1.91648	1.87872	1.91149	1.75347	2.02278	1.70957	1.73651	1.55123	1.81523	2.02746	1.89741	1.83853	1.82822	1.82662	1.92909	1.78778	1.69984		cerebral_peduncle	1.8781	0.0910917	1.80396	0.122548	4.11018	0.605036	0.117171	0.433488		cerebral_peduncle	0.499878
colliculus_inferior	5.51622	4.9639	5.06822	4.8704	4.96358	4.88934	4.97574	4.77722	5.63072	4.90125	5.35603	5.09427	4.95603	4.22534	5.11162	5.39533	5.26406	5.52851	4.80646	4.98637	5.13171	4.79635	4.82829		colliculus_inferior	5.08297	0.284892	5.01036	0.337554	1.44909	0.21509	0.584978	0.844969		colliculus_inferior	0.80761
colliculus_superior	8.712	8.07981	7.71123	8.04819	8.32038	7.86899	7.98502	7.78445	8.55629	7.99392	8.49242	8.07802	7.84352	7.34682	8.21344	7.59648	8.52864	8.53792	7.63866	7.9552	8.43091	7.74592	7.78963		colliculus_superior	8.14115	0.331408	7.97543	0.387797	2.07795	0.427351	0.285227	0.593638		colliculus_superior	0.768949
corpus_callosum	11.186	10.9893	10.3381	10.4001	10.079	10.3523	10.6202	10.5811	11.4136	10.968	11.0502	10.0877	9.69472	9.94349	11.1997	12.0031	11.3883	10.2985	11.0067	11.2077	11.4825	10.4819	10.0828		corpus_callosum	10.7253	0.42006	10.7398	0.733251	-0.135016	-0.0197755	0.954732	0.990366		corpus_callosum	0.133222
corticospinal_tract_pyramids	1.62029	1.51398	1.52115	1.49261	1.4231	1.57888	1.52147	1.58099	1.70106	1.49894	1.6672	1.43091	1.44595	1.30394	1.52704	1.71904	1.51117	1.39923	1.62765	1.54483	1.56013	1.74368	1.47578		corticospinal_tract_pyramids	1.55633	0.0823369	1.52411	0.127932	2.11418	0.251872	0.485157	0.754689		corticospinal_tract_pyramids	0.998438
cuneate_nucleus	0.196928	0.177728	0.19264	0.177984	0.15936	0.191616	0.181696	0.173184	0.189696	0.183296	0.195392	0.180608	0.194368	0.145152	0.184384	0.201984	0.203136	0.171712	0.201728	0.191872	0.169664	0.178368	0.183104		cuneate_nucleus	0.183593	0.01125	0.18384	0.0167411	-0.134504	-0.0147704	0.967553	0.990366		cuneate_nucleus	0.677855
facial_nerve_cranial_nerve_7	0.192064	0.176384	0.179712	0.185344	0.17344	0.168	0.180608	0.171776	0.209344	0.175744	0.176064	0.169216	0.168448	0.14688	0.184448	0.202176	0.201664	0.170432	0.177088	0.182272	0.194944	0.177536	0.167168		facial_nerve_cranial_nerve_7	0.180771	0.0115344	0.178523	0.0159562	1.25936	0.1409	0.70483	0.903373		facial_nerve_cranial_nerve_7	0.57358
fasciculus_retroflexus	0.237056	0.223424	0.220672	0.225984	0.224	0.205184	0.227456	0.219456	0.243584	0.220224	0.225856	0.213376	0.212736	0.203776	0.226624	0.239488	0.231424	0.234688	0.233024	0.240768	0.253248	0.222976	0.1952		fasciculus_retroflexus	0.224809	0.00983096	0.225611	0.0167394	-0.355453	-0.0479074	0.891273	0.967881		fasciculus_retroflexus	0.320254
fimbria	2.81926	2.68992	2.74157	2.71258	2.60499	2.66413	2.69901	2.72442	2.88448	2.82669	2.79418	2.43629	2.28602	2.53869	2.67808	3.07206	2.97446	2.70234	2.59744	2.68275	2.85094	2.63194	2.68		fimbria	2.74193	0.0816919	2.67758	0.216123	2.40309	0.297723	0.364403	0.662993		fimbria	0.991622
fornix	0.584448	0.557824	0.528192	0.551296	0.530688	0.521088	0.556288	0.558144	0.59584	0.58912	0.595968	0.514176	0.529024	0.510848	0.561536	0.60384	0.572672	0.57728	0.578688	0.567168	0.582848	0.568192	0.529984		fornix	0.560809	0.0273852	0.558021	0.0296992	0.499514	0.093854	0.817776	0.964268		fornix	0.302553
fourth_ventricle	0.716736	0.687232	0.7264	0.717184	0.704064	0.724224	0.680256	0.713472	0.759488	0.714112	0.737984	0.716928	0.687296	0.678144	0.702272	0.744704	0.785472	0.804224	0.710784	0.756928	0.778368	0.784384	0.678272		fourth_ventricle	0.716468	0.021926	0.735648	0.0456662	-2.60718	-0.419997	0.220062	0.548998		fourth_ventricle	0.186399
fundus_of_striatum	0.163968	0.157824	0.17376	0.1712	0.156352	0.14688	0.147648	0.14848	0.160896	0.15712	0.158784	0.136192	0.134208	0.137664	0.155264	0.14112	0.15904	0.160384	0.158912	0.152576	0.15968	0.150528	0.138304		fundus_of_striatum	0.158447	0.00888827	0.148656	0.0103726	6.58604	0.943885	0.0247019	0.249811		fundus_of_striatum	0.186399
globus_pallidus	3.06778	2.90566	2.97875	3.05037	3.06086	2.86362	3.08774	2.96224	3.0649	3.00666	3.04525	2.70886	2.73178	2.68243	2.98573	2.92064	3.15059	3.0608	2.92864	2.96826	3.2087	2.96506	2.78528		globus_pallidus	3.00853	0.0730849	2.92473	0.170408	2.86518	0.491754	0.1468	0.460648		globus_pallidus	0.583293
habenular_commissure	0.026688	0.020096	0.021824	0.021248	0.01888	0.019968	0.017408	0.020928	0.026048	0.02112	0.022528	0.022336	0.018304	0.022208	0.024192	0.02848	0.020608	0.019328	0.021888	0.021504	0.019136	0.019584	0.023488		habenular_commissure	0.0215215	0.00277882	0.0217547	0.00278762	-1.07201	-0.0836599	0.842848	0.964268		habenular_commissure	0.677272
hypothalamus	9.59584	8.92947	9.40774	9.68531	9.36166	8.83245	9.54016	9.45114	9.77293	9.33222	9.66547	8.83226	9.03347	8.48045	9.28723	9.69357	9.50656	9.59277	8.89267	9.03699	9.72794	9.15974	8.94419		hypothalamus	9.41585	0.299739	9.18232	0.386503	2.54331	0.604224	0.122736	0.433737		hypothalamus	0.514017
inferior_olivary_complex	0.26304	0.256128	0.246464	0.237696	0.205056	0.228032	0.243392	0.202752	0.27776	0.259712	0.249152	0.210368	0.223616	0.189888	0.231744	0.240704	0.22144	0.189376	0.25152	0.232384	0.233728	0.285184	0.217792		inferior_olivary_complex	0.242653	0.0232852	0.227312	0.0260535	6.74891	0.58883	0.152798	0.471342		inferior_olivary_complex	0.554032
internal_capsule	2.75565	2.62528	2.59827	2.63424	2.64288	2.63008	2.66822	2.60211	2.7296	2.6665	2.79802	2.43315	2.36326	2.37216	2.71258	2.89069	2.72563	2.71571	2.66797	2.7911	2.9376	2.6775	2.49914		internal_capsule	2.66826	0.0652835	2.64887	0.191826	0.731792	0.101051	0.753509	0.938225		internal_capsule	0.499878
interpedunclar_nucleus	0.248256	0.231168	0.238528	0.24416	0.244032	0.22016	0.229184	0.236992	0.255552	0.254848	0.233984	0.228864	0.225984	0.2272	0.243904	0.252416	0.269184	0.25472	0.237952	0.236992	0.252864	0.236928	0.21792		interpedunclar_nucleus	0.239715	0.0109507	0.240411	0.0147579	-0.289404	-0.0471448	0.899841	0.96906		interpedunclar_nucleus	0.40153
lateral_olfactory_tract	1.35622	1.36909	1.22867	1.28365	1.14682	1.23949	1.2752	1.22854	1.22138	1.28915	1.33766	1.21722	1.20486	1.19398	1.25536	1.36326	1.32282	1.30362	1.31718	1.26131	1.33491	1.23098	1.21542		lateral_olfactory_tract	1.27053	0.0665617	1.26841	0.0577029	0.167387	0.0367946	0.935476	0.989864		lateral_olfactory_tract	0.499878
lateral_septum	2.93696	2.79462	2.86701	2.89722	2.80506	2.68166	2.91642	2.8839	2.81638	2.92576	3.01133	2.58022	2.51776	2.51168	2.69952	3.10394	2.7927	2.78995	2.72256	2.71309	2.8329	2.71328	2.62413		lateral_septum	2.86694	0.0887722	2.71681	0.160611	5.52587	0.934727	0.0123467	0.174662		lateral_septum	0.0952365	-
lateral_ventricle	2.76922	2.91418	3.06406	3.00205	2.63264	3.0816	3.10208	3.12211	2.96365	3.28954	3.09069	2.60698	2.31334	2.67232	2.46771	4.19424	2.93408	2.8935	2.4743	2.75725	2.77549	2.71258	3.27366		lateral_ventricle	3.00289	0.180268	2.83962	0.494801	5.74972	0.329972	0.313925	0.609451		lateral_ventricle	0.679403
mammillary_bodies	0.414528	0.362624	0.381056	0.372992	0.368192	0.332096	0.378112	0.350656	0.386048	0.394624	0.373696	0.366656	0.391296	0.34176	0.3584	0.431232	0.403648	0.406656	0.381376	0.379392	0.393344	0.369728	0.35296		mammillary_bodies	0.374057	0.0217826	0.381371	0.0254477	-1.9178	-0.28741	0.469254	0.736244		mammillary_bodies	0.186399
mammilothalamic_tract	0.242752	0.237824	0.227072	0.2288	0.228864	0.214144	0.23392	0.233792	0.233152	0.243968	0.23936	0.218112	0.211136	0.199296	0.229376	0.253824	0.25632	0.237184	0.23392	0.2432	0.254784	0.237248	0.212288		mammilothalamic_tract	0.233059	0.00840246	0.232224	0.0187398	0.359527	0.0445527	0.893428	0.967881		mammilothalamic_tract	0.233158
medial_lemniscus_medial_longitudinal_fasciculus	2.37382	2.29024	2.34701	2.31379	2.28237	2.256	2.33606	2.24806	2.50867	2.27149	2.40173	2.17882	2.1008	2.04883	2.25293	2.34848	2.32384	2.0871	2.34669	2.26874	2.4464	2.37523	2.13395		medial_lemniscus_medial_longitudinal_fasciculus	2.32993	0.0768379	2.24265	0.130128	3.89187	0.670733	0.0666213	0.321035		medial_lemniscus_medial_longitudinal_fasciculus	0.32624
medial_septum	1.22118	1.1881	1.28838	1.34387	1.22944	1.21651	1.30138	1.21734	1.30067	1.19123	1.28051	1.12896	1.19917	1.07405	1.18163	1.30464	1.25005	1.20205	1.18182	1.22394	1.24621	1.20877	1.1383		medial_septum	1.2526	0.0520343	1.19497	0.0612927	4.82331	0.940354	0.0247066	0.249811		medial_septum	0.186399
medulla	25.1208	23.582	23.5871	22.8728	22.1816	22.4676	23.0427	22.2918	25.6237	23.3199	23.3505	22.9802	22.7112	20.3375	23.454	25.4812	24.7814	22.5281	24.466	23.4169	24.7201	23.9372	22.6413		medulla	23.4037	1.09411	23.4546	1.37313	-0.217033	-0.0370717	0.923089	0.982471		medulla	0.186399
midbrain	13.1299	12.1321	12.6947	12.7386	12.8077	11.9263	12.4113	12.3464	13.35	12.2552	12.7786	11.9096	11.6134	11.2093	12.4909	12.3067	12.7768	12.6817	11.9767	12.2127	13.0326	12.1042	11.7651		midbrain	12.5973	0.42873	12.1733	0.522546	3.48327	0.811468	0.0465004	0.295464		midbrain	0.237757
nucleus_accumbens	4.16538	3.92947	3.79616	3.82208	3.87264	3.42918	3.74918	3.656	4.08288	4.05466	3.67149	3.58259	3.81965	3.77741	4.12077	3.96525	4.06675	4.05632	3.93254	3.97574	4.13997	3.97939	3.87834		nucleus_accumbens	3.83901	0.214828	3.94123	0.159039	-2.5935	-0.642707	0.206112	0.548998		nucleus_accumbens	0.0800411	-
olfactory_peduncle	2.18336	2.23853	2.03392	2.05638	2.12096	1.89696	2.1344	2.19616	2.11533	2.25651	2.20237	1.98483	1.9497	1.82682	2.17171	2.33619	2.22656	2.22554	2.30694	2.09581	2.17619	2.14848	1.9648		olfactory_peduncle	2.13044	0.104651	2.1178	0.156283	0.597144	0.0809193	0.823572	0.964268		olfactory_peduncle	0.430876
olfactory_tubercle	3.27814	2.95763	2.99507	2.94502	2.86886	2.71238	2.8583	2.70246	3.09722	3.0976	3.00525	2.81606	3.00294	2.44077	3.05658	3.08941	3.18349	3.01581	2.87533	2.91616	3.0249	3.05005	2.90957		olfactory_tubercle	2.95618	0.169885	2.94842	0.189172	0.26306	0.0410005	0.918872	0.982471		olfactory_tubercle	0.432174
optic_tract	1.42771	1.32922	1.14093	1.3735	1.3975	1.3657	1.43552	1.39488	1.54995	1.34074	1.44666	1.27597	1.32922	1.20493	1.39834	1.24115	1.41306	1.37811	1.36429	1.3872	1.45011	1.37843	1.30445		optic_tract	1.38203	0.100345	1.34377	0.0738163	2.84699	0.518273	0.306583	0.606501		optic_tract	0.74631
periaqueductal_grey	3.85299	3.58534	3.80883	3.72262	3.86573	3.50861	3.69491	3.69786	3.74886	3.53517	3.85523	3.46086	3.43411	3.31853	3.64774	3.6809	3.6329	3.68755	3.41389	3.63379	3.77792	3.54662	3.42867		periaqueductal_grey	3.71601	0.128011	3.55529	0.141204	4.5207	1.13824	0.00958069	0.166277		periaqueductal_grey	0.10341
pons	16.4027	14.9827	15.5873	15.565	15.6189	14.683	15.4484	15.6263	16.7252	15.024	15.7639	14.8745	14.4437	13.466	15.2828	16.097	16.013	15.6562	15.4408	15.2947	16.2454	15.1705	14.5811		pons	15.5843	0.592761	15.2138	0.792387	2.43525	0.467567	0.221489	0.548998		pons	0.763946
pontine_nucleus	0.659328	0.58496	0.63488	0.583168	0.548928	0.52256	0.549888	0.582528	0.631552	0.588032	0.629248	0.590336	0.623808	0.51968	0.586688	0.666816	0.627072	0.612416	0.594496	0.60352	0.610304	0.613504	0.568384		pontine_nucleus	0.592279	0.0424337	0.601419	0.0356074	-1.51964	-0.256671	0.580535	0.844969		pontine_nucleus	0.204452
posterior_commissure	0.145792	0.132416	0.148352	0.143936	0.146432	0.125504	0.140224	0.13856	0.142528	0.130816	0.152832	0.12768	0.122176	0.132288	0.132672	0.141568	0.14592	0.139136	0.121856	0.137792	0.145408	0.126528	0.123712		posterior_commissure	0.140672	0.00824846	0.133061	0.00880745	5.71967	0.864117	0.0448413	0.295464		posterior_commissure	0.266643
pre_para_subiculum	2.19725	2.02323	1.81792	1.78586	1.88013	1.74419	1.82848	2.02003	2.06816	1.99475	2.0841	1.98547	1.91251	1.80576	2.0864	2.01363	2.08979	1.97459	1.94573	2.00634	2.13786	1.95782	1.89331		pre_para_subiculum	1.94946	0.145512	1.9841	0.0924766	-1.74578	-0.37456	0.499204	0.765356		pre_para_subiculum	0.0794256	-
stria_medullaris	0.65184	0.605504	0.606144	0.630656	0.616576	0.587776	0.63104	0.596544	0.643584	0.620416	0.623232	0.566592	0.575936	0.576512	0.624128	0.642816	0.641792	0.626688	0.607744	0.633472	0.666752	0.594048	0.5584		stria_medullaris	0.619392	0.0195305	0.609573	0.034933	1.61074	0.281072	0.420868	0.686665		stria_medullaris	0.951688
stria_terminalis	0.784768	0.747712	0.730624	0.737152	0.73536	0.764992	0.716608	0.7168	0.79392	0.762112	0.757056	0.69536	0.695104	0.717696	0.77856	0.866048	0.82592	0.817984	0.739968	0.800128	0.863104	0.771968	0.71712		stria_terminalis	0.749737	0.0255648	0.77408	0.0615871	-3.1448	-0.395266	0.237277	0.548998		stria_terminalis	0.0606595	-
striatum	21.1992	19.9603	19.7899	19.6454	20.717	18.7931	20.4168	19.9267	20.2314	20.6035	20.875	18.1804	17.9996	18.6765	19.8531	19.8276	20.5646	19.9032	19.964	19.7212	21.145	20.0574	19.4817		striatum	20.1962	0.672261	19.6145	0.920584	2.96557	0.631863	0.100799	0.416942		striatum	0.437683
subependymale_zone_rhinocele	0.0432	0.047168	0.042176	0.045056	0.045056	0.040832	0.050752	0.044608	0.043072	0.045504	0.05056	0.040704	0.040192	0.033856	0.047168	0.05408	0.048192	0.050944	0.049472	0.04896	0.043648	0.04288	0.03744		subependymale_zone_rhinocele	0.0452713	0.00317188	0.0447947	0.00600816	1.06398	0.0793264	0.816838	0.964268		subependymale_zone_rhinocele	0.726746
superior_olivary_complex	0.725056	0.652416	0.63264	0.655808	0.63968	0.613952	0.65856	0.637568	0.70816	0.622784	0.656576	0.637504	0.705472	0.550784	0.65024	0.697472	0.684288	0.638208	0.674048	0.641344	0.6576	0.656576	0.632192		superior_olivary_complex	0.654836	0.0339373	0.652144	0.04007	0.412848	0.0671915	0.864282	0.964268		superior_olivary_complex	0.677855
thalamus	17.2867	16.5077	15.8924	15.9378	16.2758	15.6601	16.3665	16.3575	16.9026	16.919	16.9366	15.6315	14.7925	14.5249	16.464	16.1626	16.8943	16.62	16.6548	16.5561	17.6194	16.4548	15.5284		thalamus	16.4584	0.510615	16.1586	0.888492	1.8554	0.337433	0.338477	0.628599		thalamus	0.959495
third_ventricle	1.00531	1.01043	1.02426	1.03347	0.94624	1.11373	1.06445	1.04576	1.03232	1.05139	1.05133	1.0071	0.949184	0.931712	0.958976	1.18842	1.01478	0.983552	0.976576	1.00538	1.03686	1.02272	1.02694		third_ventricle	1.03443	0.0414741	1.00852	0.0655583	2.569	0.395203	0.275298	0.592911		third_ventricle	0.677855
ventral_tegmental_decussation	0.13312	0.117248	0.134272	0.124224	0.124352	0.115328	0.122112	0.127168	0.138048	0.121728	0.130176	0.116352	0.111936	0.113536	0.122368	0.126592	0.12928	0.131584	0.119232	0.1216	0.12864	0.123648	0.117568		ventral_tegmental_decussation	0.126161	0.00715903	0.121861	0.00635993	3.5287	0.676127	0.142018	0.460648		ventral_tegmental_decussation	0.571972
lobules_1_2_lingula_and_central_lobule_ventral	1.65459	1.96314	1.76192	1.68653	1.76954	1.80384	1.83469	1.98784	1.65024	2.14592	1.85933	1.43949	1.44262	1.48224	1.70432	1.50912	1.67021	1.40352	1.76563	1.40218	1.82074	1.57011	1.50048		lobules_1_2_lingula_and_central_lobule_ventral	1.82887	0.153608	1.55922	0.145605	17.2938	1.85192	0.000300956	0.0269707	*	lobules_1_2_lingula_and_central_lobule_ventral	0.0289151	*
lobule_3_central_lobule_dorsal	2.42874	1.98656	2.17222	1.7767	1.90746	1.87482	2.03379	1.89171	2.02419	1.95757	1.95571	1.90099	1.84013	1.80173	1.98637	2.12589	2.37082	2.11034	1.9168	2.23226	1.87482	1.98861	2.02048		lobule_3_central_lobule_dorsal	2.00086	0.174631	2.0141	0.169246	-0.657377	-0.0782309	0.855319	0.964268		lobule_3_central_lobule_dorsal	0.539145
lobules_4_5_culmen_ventral_and_dorsal	4.81965	4.19738	4.35629	3.71219	4.35488	3.75949	3.95405	3.78323	4.30259	3.92986	4.35123	4.19123	3.9264	3.70246	4.06355	4.04954	4.54688	4.47309	3.94989	4.06234	4.02035	3.77741	3.77203		lobules_4_5_culmen_ventral_and_dorsal	4.13826	0.341031	4.0446	0.260132	2.31568	0.360048	0.46482	0.735628		lobules_4_5_culmen_ventral_and_dorsal	0.959495
lobule_6_declive	2.73254	2.48525	2.41338	2.23213	2.39277	2.33555	2.38624	2.35974	2.43878	2.47776	2.6423	2.26598	2.35955	2.22867	2.37306	2.41907	2.60998	2.58285	2.33824	2.43539	2.4489	2.22445	2.21472		lobule_6_declive	2.44513	0.14003	2.37507	0.132361	2.94979	0.529307	0.231019	0.548998		lobule_6_declive	0.745147
lobule_7_tuber_or_folium	0.964032	0.82656	0.833792	0.649216	0.785088	0.67584	0.806784	0.739392	0.818368	0.861952	0.896448	0.844352	0.998336	0.71648	0.878592	0.923456	0.889088	0.902272	0.820352	0.855168	0.875648	0.82144	0.763904		lobule_7_tuber_or_folium	0.805225	0.0916648	0.857424	0.0735261	-6.08792	-0.709942	0.145233	0.460648		lobule_7_tuber_or_folium	0.10341
lobule_8_pyramis	1.576	1.42253	1.4096	1.08358	1.05709	1.04435	1.23392	1.23782	1.38989	1.47405	1.45504	1.32749	1.38086	1.06234	1.44179	1.44653	1.42714	1.3193	1.40787	1.36813	1.4201	1.30003	1.16064		lobule_8_pyramis	1.30762	0.185581	1.33852	0.118402	-2.30797	-0.260913	0.635984	0.866533		lobule_8_pyramis	0.176461
lobule_9_uvula	2.68768	2.57536	2.59789	2.43354	2.22234	2.23814	2.42323	2.4615	2.54707	2.43846	2.74854	2.30138	2.64314	2.02586	2.38106	2.69747	2.58918	2.60966	2.59443	2.55418	2.41043	2.49018	2.37363		lobule_9_uvula	2.48852	0.165611	2.47255	0.187028	0.646066	0.0854115	0.831055	0.964268		lobule_9_uvula	0.679403
lobule_10_nodulus	1.25965	1.22726	1.15251	1.08422	1.13869	1.08205	1.08186	1.06483	1.22451	1.21453	1.23955	1.12954	1.17152	1.11738	1.11738	1.28896	1.3824	1.23942	1.15782	1.28928	1.25274	1.20269	1.16288		lobule_10_nodulus	1.16088	0.0744322	1.20933	0.0825933	-4.00674	-0.586667	0.155617	0.472039		lobule_10_nodulus	0.0508426	-
anterior_lobule_lobules_4_5	1.77811	1.47942	1.44813	1.37178	1.37664	1.35002	1.39558	1.38528	1.68269	1.52845	1.58669	1.52493	1.50259	1.36883	1.53773	1.48922	1.67046	1.51936	1.55578	1.50835	1.57523	1.52832	1.37427		anterior_lobule_lobules_4_5	1.48934	0.141113	1.51292	0.0810453	-1.55848	-0.290932	0.624426	0.866533		anterior_lobule_lobules_4_5	0.186399
simple_lobule_lobule_6	5.30368	4.60339	4.6288	3.8743	4.22714	4.17542	4.19955	4.43322	4.71456	4.55584	4.72749	4.33978	4.63501	4.30822	4.51923	4.69728	4.73466	4.872	4.46419	4.61683	4.75424	4.22976	4.24474		simple_lobule_lobule_6	4.49485	0.37945	4.53466	0.216744	-0.87785	-0.183662	0.757797	0.938225		simple_lobule_lobule_6	0.363478
crus_1_ansiform_lobule_lobule_6	4.64365	4.31494	4.09888	3.64128	3.87654	3.86221	3.82374	3.91693	4.31206	4.25862	4.28186	3.89082	4.06746	3.75379	4.15424	4.42419	4.50022	4.27578	4.17888	4.0919	3.99898	3.89792	3.81946		crus_1_ansiform_lobule_lobule_6	4.0937	0.295171	4.0878	0.233169	0.144311	0.0252999	0.957896	0.990366		crus_1_ansiform_lobule_lobule_6	0.375719
crus_2_ansiform_lobule_lobule_7	4.39878	4.0809	4.34086	3.66707	3.58285	3.61824	3.58182	4.15366	4.03898	4.09075	4.06278	3.67872	3.91616	3.26669	3.89357	4.22989	4.25171	4.11373	4.04038	3.65414	4.00576	3.63571	3.768		crus_2_ansiform_lobule_lobule_7	3.96515	0.301858	3.87121	0.285597	2.42688	0.328959	0.451635	0.721031		crus_2_ansiform_lobule_lobule_7	0.941662
paramedian_lobule_lobule_7	4.54477	3.99021	4.26771	3.74822	3.77978	3.91827	3.72813	3.70522	3.98547	3.92192	4.37862	3.87411	4.06285	3.16173	3.8608	4.24685	4.30496	4.1904	3.89318	3.7463	3.92461	3.77754	3.61638		paramedian_lobule_lobule_7	3.99712	0.282399	3.88831	0.310494	2.79841	0.350444	0.390746	0.67296		paramedian_lobule_lobule_7	0.952446
copula_pyramis_lobule_8	2.39437	2.17389	2.32838	2.05946	2.12576	2.05363	2.13658	1.91046	2.14483	2.14362	2.17971	2.07917	2.38182	1.85946	2.13389	2.12986	2.3913	2.35219	2.09632	2.18048	2.18099	2.22234	2.04102		copula_pyramis_lobule_8	2.15006	0.12988	2.17074	0.153642	-0.952371	-0.134556	0.732213	0.921246		copula_pyramis_lobule_8	0.583293
flocculus_FL	1.10278	0.99424	0.980032	0.834688	0.934144	0.906176	0.862464	0.88768	0.988864	0.968192	0.97568	0.980608	0.966848	0.870208	0.951488	0.99968	1.08685	1.1456	0.9504	0.972672	1.0025	0.947904	0.95072		flocculus_FL	0.948631	0.0746307	0.985456	0.0708609	-3.73682	-0.519676	0.238301	0.548998		flocculus_FL	0.125614
paraflocculus_PFL	3.72794	3.66938	2.73978	3.29658	2.7495	3.26214	3.03859	3.6375	3.85581	3.78246	3.80378	3.45459	2.66048	2.86138	3.70643	3.93184	3.55226	3.21888	3.49133	3.39936	3.46144	3.00186	3.56294		paraflocculus_PFL	3.41486	0.420775	3.35857	0.362981	1.67614	0.155089	0.73396	0.921246		paraflocculus_PFL	0.679403
trunk_of_arbor_vita	3.85555	3.57306	3.69523	3.43437	3.45197	3.5255	3.55232	3.44589	3.86458	3.67469	3.68512	3.38528	3.40211	3.24979	3.55014	3.76352	3.98099	3.89037	3.58374	3.69331	3.8567	3.65843	3.37728		trunk_of_arbor_vita	3.61439	0.153808	3.61597	0.231875	-0.0438324	-0.00683544	0.984924	0.990366		trunk_of_arbor_vita	0.270965
lobule_1_2_white_matter	0.059328	0.07808	0.068096	0.058368	0.058688	0.071744	0.08032	0.08288	0.052992	0.1072	0.070912	0.049472	0.048064	0.051392	0.06368	0.0576	0.057664	0.028288	0.070912	0.048	0.070464	0.057536	0.055296		lobule_1_2_white_matter	0.0716916	0.0153752	0.054864	0.0114496	30.6715	1.46971	0.00690848	0.139705		lobule_1_2_white_matter	0.0952365	-
lobule_3_white_matter	0.199104	0.173376	0.195136	0.159744	0.162304	0.175872	0.182976	0.147456	0.165568	0.096128	0.165888	0.144128	0.148672	0.15392	0.168768	0.172032	0.196928	0.147648	0.167808	0.189568	0.168384	0.163968	0.164352		lobule_3_white_matter	0.165777	0.0276826	0.165515	0.0160408	0.15877	0.0163825	0.977798	0.990366		lobule_3_white_matter	0.864832
trunk_of_lobules_1_3_white_matter	0.13248	0.12384	0.142976	0.115904	0.113664	0.126976	0.126144	0.114432	0.121024	0.110656	0.14304	0.108032	0.100672	0.101312	0.12192	0.11328	0.134656	0.11232	0.121024	0.114112	0.119168	0.113856	0.108992		trunk_of_lobules_1_3_white_matter	0.124649	0.0111992	0.114112	0.00938075	9.23367	1.12323	0.0229494	0.249811		trunk_of_lobules_1_3_white_matter	0.186399
lobules_4_5_white_matter	0.625024	0.519936	0.554752	0.461376	0.551296	0.491008	0.50144	0.44928	0.550336	0.509888	0.564672	0.507136	0.461952	0.480384	0.525568	0.512768	0.6144	0.56928	0.485248	0.556288	0.527744	0.481664	0.474944		lobules_4_5_white_matter	0.525364	0.050539	0.516448	0.0451869	1.72648	0.197322	0.659611	0.874672		lobules_4_5_white_matter	0.842815
lobules_6_7_white_matter	0.708224	0.605568	0.632896	0.591808	0.646784	0.62176	0.634048	0.606656	0.667968	0.66656	0.686528	0.589888	0.634432	0.552832	0.6416	0.6528	0.673472	0.716864	0.613888	0.639488	0.661056	0.59584	0.56608		lobules_6_7_white_matter	0.642618	0.0364912	0.628187	0.0469045	2.29733	0.307678	0.422563	0.686665		lobules_6_7_white_matter	0.995118
lobule_8_white_matter	0.142784	0.126976	0.118592	0.094976	0.077568	0.093056	0.10528	0.097024	0.127168	0.131456	0.119872	0.1184	0.119552	0.089856	0.126528	0.132096	0.129792	0.102336	0.131392	0.129728	0.125056	0.11648	0.099584		lobule_8_white_matter	0.11225	0.0199724	0.1184	0.0140023	-5.1941	-0.439201	0.398848	0.678415		lobule_8_white_matter	0.10341
trunk_of_lobules_6_8_white_matter	0.102336	0.104	0.101376	0.087424	0.0784	0.085824	0.101504	0.093248	0.103488	0.107008	0.108736	0.090048	0.082752	0.07648	0.087808	0.097664	0.101184	0.088576	0.096896	0.091776	0.101952	0.091392	0.082112		trunk_of_lobules_6_8_white_matter	0.0975767	0.00984824	0.09072	0.00784784	7.55812	0.873709	0.0777461	0.353745		trunk_of_lobules_6_8_white_matter	0.348838
lobule_9_white_matter	0.258816	0.255936	0.248832	0.230528	0.206016	0.21792	0.2416	0.234304	0.243136	0.246464	0.267392	0.229312	0.261376	0.20416	0.239552	0.263744	0.269312	0.24992	0.260672	0.262272	0.237312	0.252544	0.237952		lobule_9_white_matter	0.240995	0.0180117	0.247344	0.0186406	-2.56691	-0.340606	0.416332	0.686665		lobule_9_white_matter	0.186399
lobule_10_white_matter	0.078464	0.078656	0.070592	0.064256	0.071168	0.064128	0.069696	0.06848	0.075712	0.081024	0.07808	0.066752	0.07456	0.070592	0.069888	0.082944	0.096256	0.075328	0.06816	0.080832	0.08128	0.07968	0.0672		lobule_10_white_matter	0.0727505	0.00595297	0.0761227	0.00861643	-4.42985	-0.391359	0.291607	0.593638		lobule_10_white_matter	0.124539
anterior_lobule_white_matter	0.091328	0.081152	0.075392	0.0688	0.069504	0.069184	0.069248	0.069568	0.087296	0.085952	0.083776	0.076672	0.076672	0.073536	0.082176	0.074752	0.091328	0.076608	0.075904	0.078912	0.084736	0.080448	0.07168		anterior_lobule_white_matter	0.0773818	0.00869149	0.0786187	0.00541846	-1.57322	-0.228266	0.683441	0.894865		anterior_lobule_white_matter	0.266643
simple_lobule_white_matter	0.414272	0.360768	0.351872	0.288512	0.330432	0.327616	0.326464	0.326848	0.379072	0.364544	0.359296	0.332864	0.3344	0.344448	0.346048	0.36864	0.358848	0.362304	0.347904	0.377536	0.385408	0.322176	0.324352		simple_lobule_white_matter	0.348154	0.0333327	0.350411	0.0204648	-0.643954	-0.110262	0.845263	0.964268		simple_lobule_white_matter	0.404461
crus_1_white_matter	0.378688	0.358208	0.335808	0.30016	0.312064	0.325632	0.32384	0.336576	0.362752	0.353152	0.345728	0.322752	0.318592	0.327168	0.343104	0.366528	0.365312	0.348544	0.342976	0.346048	0.357312	0.321536	0.326784		crus_1_white_matter	0.339328	0.0232622	0.340555	0.0170682	-0.360197	-0.0718686	0.88603	0.967881		crus_1_white_matter	0.198156
trunk_of_simple_and_crus_1_white_matter	0.14752	0.1376	0.136704	0.137792	0.145344	0.160448	0.158848	0.137984	0.149184	0.154688	0.154368	0.121088	0.1248	0.122368	0.13824	0.139456	0.147456	0.195648	0.14048	0.145664	0.143872	0.138752	0.124416		trunk_of_simple_and_crus_1_white_matter	0.147316	0.008954	0.140187	0.0198782	5.08586	0.358669	0.287691	0.593638		trunk_of_simple_and_crus_1_white_matter	0.679403
crus_2_white_matter	0.309568	0.277312	0.293952	0.257024	0.222592	0.262976	0.244736	0.271744	0.292224	0.278912	0.289664	0.259008	0.270144	0.239552	0.255616	0.305216	0.311744	0.2944	0.26464	0.261184	0.30208	0.238336	0.245184		crus_2_white_matter	0.272791	0.0248468	0.270592	0.0262553	0.812763	0.083765	0.838887	0.964268		crus_2_white_matter	0.619926
paramedian_lobule	0.150592	0.128128	0.137472	0.119296	0.107008	0.126272	0.111424	0.106496	0.136768	0.130496	0.13632	0.131392	0.136896	0.107008	0.122304	0.149504	0.148416	0.134976	0.124736	0.140416	0.13792	0.120256	0.121088		paramedian_lobule	0.126388	0.014073	0.131243	0.0125641	-3.69872	-0.386361	0.391944	0.67296		paramedian_lobule	0.186399
trunk_of_crus_2_and_paramedian_white_matter	0.305344	0.281408	0.316032	0.266688	0.286976	0.2912	0.306752	0.283136	0.303104	0.287232	0.311168	0.24928	0.299008	0.255872	0.281664	0.307712	0.316096	0.33088	0.317824	0.2976	0.295424	0.30336	0.252352		trunk_of_crus_2_and_paramedian_white_matter	0.294458	0.0150915	0.292256	0.0270278	0.753511	0.0814785	0.814139	0.964268		trunk_of_crus_2_and_paramedian_white_matter	0.799679
copula_white_matter	0.074048	0.07136	0.0656	0.058048	0.050688	0.057728	0.058432	0.052608	0.064256	0.067456	0.065344	0.067008	0.064128	0.057088	0.066176	0.07008	0.077952	0.067456	0.066816	0.07424	0.0672	0.063104	0.061248		copula_white_matter	0.0623244	0.00743893	0.0668747	0.00553816	-6.80423	-0.821628	0.109009	0.422122		copula_white_matter	0.0508426	-
paraflocculus_white_matter	0.311296	0.320192	0.254848	0.294464	0.249472	0.303872	0.265728	0.281216	0.324992	0.327488	0.316544	0.29184	0.242176	0.238528	0.295744	0.326592	0.339584	0.287232	0.291136	0.296128	0.303168	0.269568	0.309952		paraflocculus_white_matter	0.295465	0.0285093	0.290971	0.0298398	1.54451	0.150606	0.716166	0.911485		paraflocculus_white_matter	0.679403
flocculus_white_matter	0.071488	0.062912	0.054912	0.049088	0.05088	0.056768	0.050752	0.04864	0.06016	0.062208	0.058048	0.061696	0.06464	0.054848	0.05312	0.06112	0.072576	0.07488	0.059776	0.0624	0.065024	0.062144	0.057216		flocculus_white_matter	0.056896	0.00704512	0.0624533	0.00639801	-8.89838	-0.868603	0.0606048	0.315145		flocculus_white_matter	0.0800411	-
dentate_nucleus	0.342656	0.328256	0.318016	0.286336	0.296896	0.286336	0.287744	0.285952	0.34176	0.329728	0.309696	0.300032	0.301888	0.30496	0.319808	0.329088	0.358464	0.340096	0.315072	0.321408	0.350464	0.320512	0.29536		dentate_nucleus	0.310307	0.0228609	0.321429	0.0201271	-3.4603	-0.552608	0.228322	0.548998		dentate_nucleus	0.0508426	-
nucleus_interpositus	0.447488	0.429696	0.408384	0.36992	0.393664	0.385408	0.383168	0.36896	0.437056	0.426752	0.406144	0.387904	0.379136	0.407232	0.401088	0.411072	0.474176	0.45184	0.396416	0.43232	0.453312	0.409856	0.379456		nucleus_interpositus	0.405149	0.0272889	0.415317	0.0309699	-2.44831	-0.328326	0.414717	0.686665		nucleus_interpositus	0.186399
fastigial_nucleus	0.44288	0.429568	0.429888	0.390528	0.409664	0.402176	0.42176	0.40832	0.455488	0.415104	0.435392	0.390208	0.378496	0.368384	0.40544	0.416256	0.433536	0.461824	0.414336	0.423552	0.453056	0.426304	0.379136		fastigial_nucleus	0.421888	0.0190435	0.412544	0.0295616	2.26497	0.316086	0.382749	0.670925		fastigial_nucleus	0.995118
Cingulate_cortex_area_24a	1.70528	1.83507	1.57907	1.67418	1.54253	1.74349	1.76435	1.53152	1.6745	1.75558	1.60467	1.62272	1.62726	1.50112	1.82067	2.22925	1.86931	1.6711	1.7705	1.79776	1.69203	1.568	1.76422		Cingulate_cortex_area_24a	1.67366	0.0989812	1.7445	0.187656	-4.06065	-0.377487	0.276909	0.592911		Cingulate_cortex_area_24a	0.186399
Cingulate_cortex_area_24a.1	0.665152	0.773632	0.746816	0.80512	0.844096	0.8608	0.757952	0.701888	0.679488	0.761792	0.76352	0.69024	0.716224	0.771008	0.726528	0.755904	0.7584	0.656512	0.741248	0.686912	0.684992	0.635136	0.72864		Cingulate_cortex_area_24a.1	0.760023	0.0620511	0.712645	0.04236	6.64818	1.11846	0.0429006	0.295464		Cingulate_cortex_area_24a.1	0.0999486	-
Cingulate_cortex_area_24b	1.62394	1.46598	1.31763	1.45741	1.35373	1.45702	1.55302	1.37517	1.4663	1.48646	1.36685	1.29171	1.33734	1.2233	1.54726	1.53485	1.49683	1.44256	1.45325	1.4208	1.53933	1.49613	1.36646		Cingulate_cortex_area_24b	1.44759	0.0905885	1.42915	0.104786	1.29033	0.175984	0.657677	0.874672		Cingulate_cortex_area_24b	0.74631
Cingulate_cortex_area_24b.1	0.668416	0.684352	0.674944	0.672384	0.729792	0.695168	0.68256	0.6272	0.634112	0.723584	0.676672	0.623232	0.599808	0.6576	0.658944	0.626176	0.67712	0.571584	0.6608	0.660032	0.676672	0.580352	0.639936		Cingulate_cortex_area_24b.1	0.679017	0.0312188	0.636021	0.0361331	6.76006	1.18992	0.00622464	0.139705		Cingulate_cortex_area_24b.1	0.081466	-
Cingulate_cortex_area_25	0.558848	0.585856	0.521664	0.531008	0.55168	0.505024	0.545792	0.564992	0.54272	0.618624	0.546496	0.505216	0.4928	0.461952	0.552704	0.631104	0.5616	0.50528	0.54176	0.533056	0.55424	0.515904	0.534016		Cingulate_cortex_area_25	0.552064	0.0308599	0.532469	0.0424827	3.67996	0.461238	0.223234	0.548998		Cingulate_cortex_area_25	0.745147
Cingulate_cortex_area_29a	0.714688	0.638464	0.610368	0.620352	0.622848	0.5808	0.607552	0.626176	0.696192	0.60928	0.687808	0.73824	0.71968	0.601216	0.674304	0.69696	0.672448	0.583424	0.69344	0.654784	0.68928	0.684928	0.663872		Cingulate_cortex_area_29a	0.637684	0.0426796	0.672715	0.0441356	-5.2073	-0.793698	0.0670292	0.321035		Cingulate_cortex_area_29a	0.10341
Cingulate_cortex_area_29b	0.371456	0.309888	0.282944	0.25472	0.273984	0.24736	0.254656	0.289856	0.34336	0.30912	0.292992	0.36224	0.330496	0.252032	0.348352	0.344	0.324224	0.285568	0.340416	0.303296	0.327808	0.329088	0.329536		Cingulate_cortex_area_29b	0.293667	0.0383704	0.323088	0.03002	-9.10622	-0.980051	0.0522347	0.303443		Cingulate_cortex_area_29b	0.0508426	-
Cingulate_cortex_area_29c	1.82086	1.71546	1.6199	1.66669	1.76403	1.72928	1.72806	1.83526	1.82893	1.80205	1.94406	1.68595	1.66221	1.6368	1.78093	1.77408	1.62426	1.62957	1.81549	1.5639	1.66714	1.67712	1.74598		Cingulate_cortex_area_29c	1.7686	0.0901401	1.68862	0.0753043	4.73645	1.0621	0.0306994	0.279364		Cingulate_cortex_area_29c	0.204452
Cingulate_cortex_area_30	3.06362	2.91392	2.65939	2.6265	2.54605	2.5959	2.53971	2.7264	2.76435	2.80026	2.75885	2.80218	2.65018	2.66714	2.87475	2.88128	2.82074	2.4048	2.67366	2.65075	2.96973	2.59949	2.88358		Cingulate_cortex_area_30	2.72681	0.159907	2.73986	0.15947	-0.476044	-0.0817889	0.84674	0.964268		Cingulate_cortex_area_30	0.554032
Cingulate_cortex_area_32	2.4025	2.55232	2.05037	2.04666	2.45856	2.15936	2.25306	2.18387	2.32838	2.59136	2.27885	2.16307	1.87091	2.14944	2.44525	2.05485	2.59923	2.3095	2.32378	2.3255	2.21158	2.28058	2.07123		Cingulate_cortex_area_32	2.30048	0.186392	2.23374	0.191982	2.98763	0.347616	0.407973	0.686665		Cingulate_cortex_area_32	0.864832
Amygdalopiriform_transition_area	0.968384	1.03072	0.907776	0.881472	0.937408	0.841984	0.91872	0.874752	1.05427	1.05901	0.930688	0.90624	0.908928	0.86976	1.01523	1.03725	0.932736	0.847488	1.12934	0.902016	0.963712	0.913344	0.936256		Amygdalopiriform_transition_area	0.945926	0.0739899	0.946859	0.0790761	-0.0985204	-0.0117968	0.97703	0.990366		Amygdalopiriform_transition_area	0.619926
Primary_auditory_cortex	1.68826	1.64282	1.51859	1.59443	1.49485	1.53504	1.54918	1.59392	1.70861	1.53901	1.62938	1.5143	1.51066	1.46234	1.67418	1.69184	1.57709	1.49171	1.58931	1.53267	1.57638	1.51315	1.46054		Primary_auditory_cortex	1.59037	0.0703813	1.54951	0.0751216	2.63671	0.543868	0.193745	0.526291		Primary_auditory_cortex	0.679403
Secondary_auditory_cortex_dorsal_area	1.58202	1.4969	1.44122	1.49926	1.51571	1.48781	1.49178	1.49254	1.58477	1.42285	1.5785	1.4176	1.42586	1.38842	1.50778	1.57869	1.51674	1.44998	1.51808	1.44205	1.46227	1.40442	1.42669		Secondary_auditory_cortex_dorsal_area	1.50849	0.0540543	1.46155	0.0569272	3.21161	0.824546	0.0559571	0.303443		Secondary_auditory_cortex_dorsal_area	0.291286
Secondary_auditory_cortex_ventral_area	1.95795	2.01043	1.80723	1.86656	1.89498	1.88736	1.9079	2.05389	2.01952	1.88282	1.89766	1.70458	1.72262	1.75034	1.8905	1.88256	1.8368	1.7936	1.8633	1.83098	1.84902	1.73594	1.64544		Secondary_auditory_cortex_ventral_area	1.92603	0.0750605	1.79214	0.0789596	7.4709	1.69566	0.000444571	0.0269707	*	Secondary_auditory_cortex_ventral_area	0.0289151	*
Caudomedial_entorhinal_cortex	5.40678	5.58547	4.97747	4.90918	5.3417	4.8631	4.89786	5.09619	5.51968	5.34829	5.23763	4.82477	5.05888	4.96192	5.28544	5.25677	5.36819	5.1847	5.37421	5.01747	5.33114	4.98112	5.16954		Caudomedial_entorhinal_cortex	5.19849	0.262042	5.15118	0.180287	0.918404	0.262407	0.616572	0.866533		Caudomedial_entorhinal_cortex	0.781404
Cingulum	0.736192	0.778432	0.75648	0.783808	0.657152	0.760256	0.716608	0.758592	0.7376	0.831488	0.770368	0.697984	0.65088	0.715712	0.74784	0.880576	0.803776	0.708416	0.747712	0.729344	0.728448	0.706752	0.751168		Cingulum	0.753361	0.0437989	0.739051	0.0577703	1.93637	0.247719	0.513587	0.772503		Cingulum	0.960075
Claustrum	0.385024	0.366336	0.387392	0.373632	0.352512	0.396992	0.399488	0.391616	0.374144	0.36672	0.37728	0.343424	0.375936	0.314176	0.406784	0.380096	0.348224	0.3552	0.407808	0.376	0.388608	0.35392	0.364864		Claustrum	0.379194	0.0144121	0.36792	0.0270535	3.0643	0.416737	0.232347	0.548998		Claustrum	0.641758
Cortex_amygdala_transition_zones	0.825024	0.79904	0.741632	0.768512	0.669952	0.692352	0.762496	0.819584	0.818432	0.827456	0.804864	0.75328	0.658048	0.669952	0.73376	0.781568	0.773312	0.727488	0.727488	0.80672	0.772224	0.702144	0.687232		Cortex_amygdala_transition_zones	0.775395	0.0545654	0.732768	0.0467767	5.81724	0.911284	0.0566872	0.303443		Cortex_amygdala_transition_zones	0.282347
Claustrum_dorsal_part	0.375168	0.319104	0.32896	0.358016	0.33184	0.343936	0.394752	0.364928	0.362816	0.337088	0.323392	0.32448	0.30496	0.324672	0.340544	0.326848	0.325696	0.338752	0.362304	0.3552	0.347968	0.304256	0.286784		Claustrum_dorsal_part	0.349091	0.0239101	0.328539	0.0221734	6.25565	0.926885	0.0443304	0.295464		Claustrum_dorsal_part	0.237695
Dorsal_nucleus_of_the_endopiriform	1.41542	1.4073	1.29888	1.29946	1.25824	1.27654	1.37952	1.37766	1.4631	1.41984	1.3712	1.2873	1.20211	1.23283	1.40211	1.41837	1.37344	1.41722	1.31059	1.39302	1.44314	1.41696	1.26272		Dorsal_nucleus_of_the_endopiriform	1.36065	0.0671231	1.34665	0.0831392	1.03969	0.168404	0.663212	0.874672		Dorsal_nucleus_of_the_endopiriform	0.651646
Dorsal_intermediate_entorhinal_cortex	1.72614	1.82144	1.58227	1.592	1.67782	1.55117	1.60877	1.64384	1.78214	1.87814	1.61555	1.58048	1.58048	1.40531	1.70848	1.79264	1.85062	1.64531	1.60966	1.62208	1.71635	1.60403	1.66566		Dorsal_intermediate_entorhinal_cortex	1.67994	0.107824	1.64843	0.113904	1.91148	0.276632	0.504094	0.765356		Dorsal_intermediate_entorhinal_cortex	0.80761
Dorsolateral_entorhinal_cortex	2.53222	2.5056	2.23379	2.14931	2.39354	2.20179	2.11277	2.3168	2.4663	2.48768	2.32845	2.10381	2.17862	2.05939	2.43782	2.56019	2.5056	2.47405	2.31616	2.11021	2.49696	2.4313	2.40973		Dorsolateral_entorhinal_cortex	2.33893	0.149679	2.34032	0.179702	-0.0592926	-0.00772188	0.98422	0.990366		Dorsolateral_entorhinal_cortex	0.367889
Dorsolateral_orbital_cortex	0.904448	0.991296	0.94944	1.07373	1.02355	0.979328	1.06074	1.02848	1.00538	0.927872	1.04352	0.824576	0.888704	0.84288	0.94112	0.90656	0.905792	0.857664	0.955328	0.86688	0.89664	0.86848	0.91616		Dorsolateral_orbital_cortex	0.998889	0.0545819	0.889232	0.0389306	12.3316	2.81672	1.52777e-05	0.00278055	**	Dorsolateral_orbital_cortex	0.0075201	**
Dorsal_tenia_tecta	0.910848	0.846464	0.8544	0.87232	0.910144	0.758336	0.883648	0.962112	0.9216	0.933248	0.865408	0.88512	0.851648	0.700416	0.927744	0.969152	0.930432	0.857216	0.95744	0.813312	0.835264	0.88768	0.8288		Dorsal_tenia_tecta	0.883503	0.0546818	0.870352	0.0740881	1.51095	0.177499	0.63585	0.866533		Dorsal_tenia_tecta	0.842815
Ectorhinal_cortex	2.91802	2.93382	2.80282	2.72064	2.70131	2.72602	2.66342	2.96493	3.04845	2.87098	2.95168	2.62054	2.56358	2.54061	2.9344	2.88429	2.84518	2.68205	2.98765	2.69581	2.93722	2.67917	2.60525		Ectorhinal_cortex	2.84564	0.128866	2.74798	0.159958	3.55407	0.610565	0.123925	0.433737		Ectorhinal_cortex	0.499878
Frontal_cortex_area_3	0.689792	0.685376	0.643712	0.68192	0.584384	0.568576	0.66624	0.603392	0.650624	0.690688	0.691648	0.617856	0.561344	0.59136	0.674432	0.652032	0.662208	0.630208	0.664512	0.664128	0.618688	0.61664	0.643648		Frontal_cortex_area_3	0.650577	0.0454439	0.633088	0.0338248	2.76256	0.51706	0.304229	0.606501		Frontal_cortex_area_3	0.80761
Frontal_association_cortex	7.2535	7.09018	7.91546	7.59418	8.1721	7.9497	7.45869	7.97242	7.48301	7.44992	7.92614	6.64384	7.02746	7.16019	7.14278	6.77325	7.80403	6.56819	7.48397	6.81549	6.92378	7.24646	7.3264		Frontal_association_cortex	7.66048	0.34498	7.07632	0.360487	8.25514	1.62047	0.00071091	0.0323464	*	Frontal_association_cortex	0.0289151	*
Intermediate_nucleus_of_the_endopiriform_claustrum	0.549056	0.53056	0.491264	0.515392	0.48448	0.486848	0.50816	0.523712	0.535232	0.528256	0.518016	0.485632	0.45856	0.48608	0.524416	0.49792	0.507392	0.51296	0.489408	0.528448	0.55776	0.50688	0.504512		Intermediate_nucleus_of_the_endopiriform_claustrum	0.515543	0.0209835	0.504997	0.0251654	2.08832	0.419065	0.289874	0.593638		Intermediate_nucleus_of_the_endopiriform_claustrum	0.80761
Insular_region_not_subdivided	8.45562	8.5408	8.01818	8.32915	7.88294	7.81011	8.0585	8.67206	8.36154	8.21664	8.43597	7.38605	6.8617	7.40858	7.97178	7.91654	8.02797	7.85978	8.43661	7.84032	8.0841	7.92032	7.49286		Insular_region_not_subdivided	8.25286	0.278916	7.76722	0.414195	6.25254	1.17251	0.00369232	0.112		Insular_region_not_subdivided	0.0508426	-
Lateral_orbital_cortex	3.3687	3.69856	3.55488	3.35891	3.30918	3.42221	3.35155	3.52186	3.46336	3.47322	3.54598	3.10272	3.21933	3.24723	3.40166	3.45728	3.45242	3.12102	3.5648	3.33261	3.41011	3.30176	3.53734		Lateral_orbital_cortex	3.46077	0.114804	3.34569	0.151699	3.43948	0.758571	0.0545404	0.303443		Lateral_orbital_cortex	0.291843
Lateral_parietal_association_cortex	0.243456	0.242304	0.21184	0.202944	0.220864	0.215232	0.190528	0.228032	0.220864	0.230592	0.232576	0.2192	0.198464	0.202432	0.230976	0.226688	0.23648	0.198528	0.238784	0.228032	0.244544	0.21888	0.221568		Lateral_parietal_association_cortex	0.221748	0.0161221	0.222048	0.0155038	-0.134942	-0.0193266	0.964195	0.990366		Lateral_parietal_association_cortex	0.469524
Primary_motor_cortex	6.99808	7.57421	7.1568	7.00077	6.50669	7.15027	7.18528	6.74022	6.86381	7.53018	7.59872	6.32403	6.57536	6.6327	6.8793	7.23597	6.9799	6.4752	7.07526	6.69178	6.55635	6.50387	7.11507		Primary_motor_cortex	7.11864	0.350047	6.75373	0.293464	5.40301	1.24344	0.0128906	0.174662		Primary_motor_cortex	0.134227
Secondary_motor_cortex	6.49984	6.79226	6.33094	6.14771	5.61664	6.28877	6.50854	6.15366	6.47066	6.67232	6.7353	5.85203	5.82445	5.88525	6.45056	5.99507	6.29715	5.98208	6.45946	6.27808	6.51539	6.32122	6.2439		Secondary_motor_cortex	6.38333	0.334553	6.17539	0.253185	3.36731	0.821313	0.105794	0.422122		Secondary_motor_cortex	0.466514
Medial_entorhinal_cortex	0.698176	0.7344	0.645312	0.592448	0.613312	0.600064	0.59936	0.654912	0.758208	0.715008	0.66272	0.660544	0.586496	0.5808	0.709632	0.685888	0.681984	0.595008	0.72384	0.661952	0.6464	0.631232	0.667328		Medial_entorhinal_cortex	0.661265	0.0582301	0.652592	0.0467135	1.32908	0.185674	0.696332	0.903373		Medial_entorhinal_cortex	0.745147
Medial_orbital_cortex	1.52166	1.64326	1.53715	1.5527	1.67328	1.38285	1.42304	1.39424	1.44493	1.52013	1.52602	1.40768	1.32454	1.43757	1.58202	1.50349	1.75981	1.4336	1.56915	1.60262	1.47546	1.41997	1.46624		Medial_orbital_cortex	1.51084	0.0942509	1.49851	0.114926	0.822828	0.107288	0.7824	0.962141		Medial_orbital_cortex	0.864832
Medial_parietal_association_cortex	0.462144	0.439488	0.390016	0.377536	0.386944	0.389504	0.388672	0.424576	0.41184	0.430336	0.425472	0.406528	0.368896	0.411776	0.398208	0.397888	0.397632	0.383552	0.412224	0.431872	0.42848	0.416896	0.424256		Medial_parietal_association_cortex	0.411503	0.0270043	0.406517	0.0185204	1.22632	0.269175	0.608313	0.866533		Medial_parietal_association_cortex	0.998438
Piriform_cortex	10.1359	10.2181	8.92198	9.03027	8.80499	8.59226	8.95597	9.47802	9.84205	10.375	9.61331	8.93408	8.70464	8.05222	9.76531	9.90381	9.84563	9.67398	8.64941	9.29472	9.56685	9.2263	9.09094		Piriform_cortex	9.45162	0.628325	9.22566	0.567394	2.44926	0.398242	0.374979	0.66908		Piriform_cortex	0.952446
Posterolateral_cortical_amygdaloid_area	0.883072	0.883648	0.825152	0.926528	0.793536	0.812992	0.817984	0.85056	0.857728	0.88608	0.851712	0.77152	0.75552	0.761216	0.878464	0.879296	0.882048	0.87136	0.731392	0.837184	0.908736	0.744256	0.837888		Posterolateral_cortical_amygdaloid_area	0.853545	0.0393817	0.821573	0.0642676	3.89148	0.497473	0.169772	0.496279		Posterolateral_cortical_amygdaloid_area	0.619926
Posteromedial_cortical_amygdaloid_area	1.05818	1.06867	1.00947	1.0487	1.03718	0.923008	0.976576	0.99584	1.14835	1.06227	0.991168	0.999552	0.94848	0.934336	1.09773	1.07776	1.19654	1.08141	1.13062	1.01024	1.08051	0.92448	1.04083		Posteromedial_cortical_amygdaloid_area	1.02904	0.059268	1.04354	0.0831704	-1.38977	-0.174374	0.637997	0.866533		Posteromedial_cortical_amygdaloid_area	0.209551
Perirhinal_cortex	2.34432	2.41843	2.11834	2.11219	2.20262	2.15341	2.09709	2.22566	2.35494	2.46003	2.2743	2.0425	2.08582	2.06662	2.32909	2.47142	2.35296	2.39526	2.21766	2.18605	2.31104	2.21805	2.20621		Perirhinal_cortex	2.25103	0.128393	2.24022	0.13527	0.482419	0.0798941	0.846432	0.964268		Perirhinal_cortex	0.465595
Parietal_cortex_posterior_area_rostral_part	0.119936	0.117632	0.110912	0.105664	0.119488	0.102656	0.10784	0.123136	0.111808	0.1104	0.11808	0.106112	0.09312	0.097472	0.118976	0.113984	0.120128	0.102464	0.11264	0.110208	0.121408	0.10624	0.113152		Parietal_cortex_posterior_area_rostral_part	0.113414	0.00662043	0.109659	0.00890679	3.4244	0.421605	0.267696	0.586995		Parietal_cortex_posterior_area_rostral_part	0.799679
Rostral_amygdalopiriform_area	0.40928	0.415616	0.399552	0.378432	0.355328	0.380864	0.382272	0.386304	0.425216	0.412864	0.375616	0.372352	0.342016	0.354368	0.407296	0.398464	0.36768	0.41536	0.361216	0.39808	0.424512	0.3632	0.366208		Rostral_amygdalopiriform_area	0.392849	0.0211954	0.380896	0.0265779	3.13825	0.449751	0.24924	0.56002		Rostral_amygdalopiriform_area	0.745147
Primary_somatosensory_cortex	4.2601	4.30982	4.15514	4.17274	4.18618	3.99725	4.07917	3.92653	4.12762	4.60288	4.53466	3.90912	3.71949	3.73715	4.29613	4.25696	4.50432	3.9529	4.36506	4.16717	4.38022	3.92262	4.13606		Primary_somatosensory_cortex	4.21382	0.206533	4.11227	0.260306	2.46962	0.390147	0.314772	0.609451		Primary_somatosensory_cortex	0.893857
Primary_somatosensory_cortex_barrel_field	9.60275	9.41459	9.00141	8.80653	9.32346	9.20218	9.31578	9.72371	9.58035	9.41043	9.76966	8.83386	8.57882	8.69728	9.72838	9.48038	9.55558	8.67635	9.37126	8.99808	9.41382	8.62483	9.26605		Primary_somatosensory_cortex_barrel_field	9.37735	0.295453	9.10206	0.41198	3.02449	0.668214	0.082134	0.361839		Primary_somatosensory_cortex_barrel_field	0.393974
Primary_somatosensory_cortex_dysgranular_zone	0.316416	0.340096	0.276672	0.289536	0.280448	0.270464	0.31552	0.309504	0.299584	0.313984	0.31072	0.29472	0.277184	0.284096	0.331584	0.345472	0.336	0.30752	0.311488	0.336064	0.339072	0.278336	0.294912		Primary_somatosensory_cortex_dysgranular_zone	0.302086	0.0209273	0.311371	0.0254453	-2.98193	-0.364894	0.352696	0.648391		Primary_somatosensory_cortex_dysgranular_zone	0.081466	-
Primary_somatosensory_cortex_forelimb_region	3.62432	3.75789	3.37766	3.3751	3.34733	3.30355	3.56845	3.40928	3.49862	3.71706	3.69344	3.35712	3.15418	3.2928	3.74029	3.92186	3.74342	3.49062	3.56614	3.66483	3.88627	3.25888	3.59078		Primary_somatosensory_cortex_forelimb_region	3.5157	0.164063	3.5556	0.250094	-1.12216	-0.159538	0.658942	0.874672		Primary_somatosensory_cortex_forelimb_region	0.142758
Primary_somatosensory_cortex_hindlimb_region	2.68051	2.78042	2.41504	2.32346	2.26202	2.43706	2.47405	2.45939	2.48627	2.7401	2.56794	2.39501	2.28269	2.4713	2.67488	2.66432	2.72064	2.42374	2.63885	2.72685	2.86067	2.54106	2.56627		Primary_somatosensory_cortex_hindlimb_region	2.51148	0.165386	2.58052	0.165212	-2.67567	-0.417924	0.328365	0.628599		Primary_somatosensory_cortex_hindlimb_region	0.10341
Primary_somatosensory_cortex_jaw_region	0.53696	0.549568	0.466624	0.487744	0.421184	0.42784	0.490752	0.438464	0.499136	0.536384	0.574912	0.500032	0.45152	0.428608	0.553344	0.539392	0.577152	0.515904	0.566336	0.559616	0.56576	0.434048	0.477184		Primary_somatosensory_cortex_jaw_region	0.493597	0.0518303	0.514075	0.0546242	-3.98339	-0.374881	0.367925	0.662993		Primary_somatosensory_cortex_jaw_region	0.0771783	-
Primary_somatosensory_cortex_shoulder_region	0.179584	0.184064	0.165184	0.164416	0.167296	0.160256	0.165376	0.173568	0.168128	0.155904	0.175616	0.162112	0.16064	0.163712	0.174272	0.187456	0.176832	0.144896	0.16864	0.171328	0.187904	0.151296	0.170368		Primary_somatosensory_cortex_shoulder_region	0.169036	0.0083899	0.168288	0.0128918	0.44426	0.0579931	0.87199	0.964268		Primary_somatosensory_cortex_shoulder_region	0.745147
Primary_somatosensory_cortex_trunk_region	0.551872	0.524096	0.481984	0.476352	0.521728	0.500992	0.462336	0.513344	0.503616	0.50624	0.50432	0.47488	0.443456	0.469824	0.515456	0.516672	0.520832	0.461952	0.51968	0.516224	0.558528	0.491008	0.492864		Primary_somatosensory_cortex_trunk_region	0.504262	0.0246895	0.498448	0.0320741	1.16638	0.181262	0.633609	0.866533		Primary_somatosensory_cortex_trunk_region	0.783219
Primary_somatosensory_cortex_upper_lip_region	5.50234	5.5072	5.26067	5.01869	5.17312	5.09549	5.10362	5.36486	5.61242	5.58426	5.60058	5.02272	4.72621	4.71494	5.62234	4.98022	5.47539	5.13536	5.65984	5.22784	5.50195	5.16832	5.02291		Primary_somatosensory_cortex_upper_lip_region	5.34757	0.225636	5.18817	0.320789	3.07229	0.496887	0.186396	0.52261		Primary_somatosensory_cortex_upper_lip_region	0.679403
Secondary_somatosensory_cortex	7.73018	7.57005	7.0231	7.45702	7.39789	7.26426	7.53363	7.91757	8.21901	7.84915	7.66355	6.89485	6.10982	6.37024	7.42317	6.71386	7.09184	6.94637	7.95155	7.02726	7.56192	7.15718	6.64717		Secondary_somatosensory_cortex	7.60231	0.328504	6.99127	0.508345	8.74005	1.20202	0.0027791	0.101159		Secondary_somatosensory_cortex	0.0541117	-
Temporal_association_area	3.20218	3.30509	3.00902	3.0295	2.94989	3.00333	3.01939	3.34368	3.34086	3.19475	3.11494	2.92275	2.84627	2.75654	3.24045	3.13754	3.12902	2.94349	3.31302	2.91379	3.20275	2.99194	2.9175		Temporal_association_area	3.13751	0.146711	3.02626	0.173353	3.67638	0.641792	0.113152	0.429035		Temporal_association_area	0.488103
Primary_visual_cortex	2.27744	2.27814	1.80838	1.936	1.88205	1.74694	1.87603	2.13466	2.14432	2.23923	1.96838	2.06502	2.05005	1.82682	2.17267	2.22381	2.48141	1.80723	2.09766	1.99366	2.34842	1.94842	2.17894		Primary_visual_cortex	2.02651	0.194404	2.09951	0.198259	-3.47708	-0.368214	0.383386	0.670925		Primary_visual_cortex	0.127601
Primary_visual_cortex_binocular_area	2.07942	2.03264	1.80685	2.03738	2.11872	1.95309	1.92998	1.96909	2.09331	1.95469	2.10054	1.87078	1.99027	1.81472	2.06752	1.97466	2.05901	1.70822	1.89318	1.88077	2.03942	1.84051	1.87277		Primary_visual_cortex_binocular_area	2.00688	0.0941167	1.91765	0.109698	4.65306	0.813413	0.0495619	0.300676		Primary_visual_cortex_binocular_area	0.282347
Primary_visual_cortex_monocular_area	1.99936	1.8679	1.77037	1.79725	2.11808	1.90707	1.89037	2.03526	2.01306	1.87654	1.97907	1.82541	1.79277	1.67123	2.02502	1.7824	1.81939	1.6441	1.91424	1.79469	1.83917	1.84269	1.7831		Primary_visual_cortex_monocular_area	1.93221	0.106035	1.81118	0.0991448	6.68228	1.22072	0.0100497	0.166277		Primary_visual_cortex_monocular_area	0.119005
Secondary_visual_cortex_lateral_area	2.74803	2.85485	2.3801	2.62214	2.61926	2.5481	2.5351	2.64755	2.81018	2.68429	2.71014	2.50573	2.53542	2.33811	2.75962	2.72058	2.81638	2.48102	2.65971	2.49504	2.7353	2.46918	2.60128		Secondary_visual_cortex_lateral_area	2.65089	0.134229	2.59311	0.145249	2.22787	0.39774	0.334498	0.628599		Secondary_visual_cortex_lateral_area	0.952446
Secondary_visual_cortex_mediolateral_area	1.08096	1.00032	0.91104	0.897344	1.04134	0.977472	0.94528	1.09978	1.05382	1.03373	1.08237	0.99776	0.90368	0.864704	1.08134	0.933376	0.958784	0.906176	1.09939	0.947392	1.02406	1.02067	0.940672		Secondary_visual_cortex_mediolateral_area	1.01122	0.070432	0.973168	0.0724117	3.91045	0.52554	0.216064	0.548998		Secondary_visual_cortex_mediolateral_area	0.677855
Secondary_visual_cortex_mediomedial_area	1.74355	1.62893	1.49645	1.43834	1.49894	1.41651	1.46714	1.58931	1.61395	1.59418	1.56045	1.57914	1.55744	1.46989	1.67853	1.58714	1.6121	1.42208	1.62285	1.54266	1.65222	1.57677	1.58451		Secondary_visual_cortex_mediomedial_area	1.54979	0.096962	1.57378	0.0715889	-1.52379	-0.334983	0.50463	0.765356		Secondary_visual_cortex_mediomedial_area	0.203718
Claustrum_ventral_part	0.730176	0.654144	0.687424	0.672832	0.697536	0.709632	0.75392	0.715648	0.725824	0.6544	0.686528	0.636928	0.626304	0.64928	0.70304	0.674304	0.6576	0.678592	0.664192	0.717376	0.683648	0.662656	0.587904		Claustrum_ventral_part	0.698915	0.0317419	0.661819	0.034674	5.6052	1.06986	0.0143953	0.174662		Claustrum_ventral_part	0.141042
Ventral_nucleus_of_the_endopiriform_claustrum	0.487872	0.460736	0.44928	0.427776	0.432384	0.427392	0.483392	0.433984	0.563584	0.510976	0.480896	0.473408	0.463936	0.369792	0.498688	0.512	0.4784	0.476416	0.406272	0.496	0.501568	0.503104	0.412288		Ventral_nucleus_of_the_endopiriform_claustrum	0.468934	0.04227	0.465989	0.0454833	0.631878	0.0647377	0.874114	0.964268		Ventral_nucleus_of_the_endopiriform_claustrum	0.659289
Ventral_intermediate_entorhinal_cortex	1.07078	1.10784	1.00659	1.00102	1.01325	0.970048	1.04845	1.06144	1.20883	1.12282	1.07411	1.05664	1.03974	0.88992	1.08826	1.14298	1.096	0.967552	1.16422	1.04922	1.05267	0.985856	1.07469		Ventral_intermediate_entorhinal_cortex	1.06229	0.0673695	1.05065	0.0754203	1.10828	0.15439	0.70115	0.903373		Ventral_intermediate_entorhinal_cortex	0.745147
Ventral_orbital_cortex	1.48166	1.5015	1.45357	1.3049	1.32288	1.24083	1.34253	1.30842	1.376	1.43578	1.44442	1.39603	1.24883	1.37382	1.51437	1.50419	1.54726	1.34938	1.5017	1.52506	1.41914	1.39654	1.33069		Ventral_orbital_cortex	1.38295	0.0851416	1.42558	0.092955	-2.99044	-0.458622	0.265734	0.586995		Ventral_orbital_cortex	0.0952365	-
Ventral_tenia_tecta	0.123776	0.108288	0.110656	0.100608	0.107456	0.098304	0.097536	0.10368	0.122752	0.12832	0.102208	0.11616	0.099328	0.08192	0.110144	0.122304	0.13152	0.109888	0.121728	0.112896	0.10752	0.104768	0.096128		Ventral_tenia_tecta	0.109417	0.0108403	0.109525	0.0132255	-0.0991607	-0.00821189	0.983115	0.990366		Ventral_tenia_tecta	0.40153
CA10r	2.2167	2.06208	1.9648	1.83462	1.93485	1.8231	1.89645	2.00365	2.21306	1.9984	2.04339	1.94733	1.8279	1.86304	2.09466	2.11526	1.95661	1.89754	2.1303	2.00179	2.19712	2.01184	1.95206		CA10r	1.99919	0.131509	1.99962	0.114436	-0.0215071	-0.00375809	0.993388	0.993388		CA10r	0.316138
LMol	2.47424	2.34106	2.2711	2.28672	2.27558	2.19718	2.26778	2.37754	2.36723	2.19027	2.35878	2.20147	2.14362	2.05619	2.33037	2.53274	2.1808	2.11936	2.29766	2.24198	2.33715	2.12026	2.16998		LMol	2.30977	0.0838091	2.22763	0.130263	3.68731	0.630569	0.0896962	0.379644		LMol	0.416095
CA1Rad	2.78253	2.67123	2.45421	2.46189	2.53331	2.35411	2.49446	2.63603	2.62688	2.49389	2.57498	2.44947	2.45626	2.2135	2.5776	2.83885	2.48979	2.31373	2.52653	2.4391	2.58726	2.32685	2.40902		CA1Rad	2.55305	0.120176	2.469	0.159812	3.40421	0.52593	0.171789	0.496279		CA1Rad	0.659289
CA2Py	0.202368	0.186624	0.178816	0.172096	0.17984	0.169088	0.182592	0.185664	0.1952	0.172544	0.182848	0.181184	0.179648	0.169024	0.196416	0.231168	0.172864	0.17056	0.191296	0.178752	0.19968	0.186432	0.179328		CA2Py	0.182516	0.00995523	0.186363	0.017115	-2.06388	-0.224733	0.522403	0.779323		CA2Py	0.266643
CA20r	0.49024	0.441024	0.429056	0.411392	0.415936	0.400256	0.427712	0.436672	0.48128	0.403648	0.448768	0.429504	0.426752	0.425216	0.488832	0.541568	0.427648	0.411968	0.489152	0.452416	0.511232	0.463296	0.432384		CA20r	0.435089	0.0293618	0.458331	0.0408499	-5.07084	-0.568942	0.13526	0.447587		CA20r	0.0606595	-
CA2Rad	0.457024	0.442688	0.411712	0.419456	0.41664	0.409152	0.430336	0.431488	0.440064	0.396352	0.413952	0.413824	0.431424	0.370304	0.437376	0.535168	0.38944	0.382464	0.434496	0.415936	0.42912	0.405184	0.421184		CA2Rad	0.424442	0.017617	0.42216	0.041584	0.540596	0.0548812	0.867851	0.964268		CA2Rad	0.799679
CA3Py_Inner	0.149696	0.1376	0.145664	0.140096	0.149504	0.13248	0.149696	0.146816	0.14688	0.14816	0.145216	0.137856	0.132288	0.121856	0.137216	0.1632	0.143424	0.13536	0.142656	0.131328	0.146304	0.128512	0.139392		CA3Py_Inner	0.14471	0.00562432	0.138283	0.0104075	4.64784	0.617551	0.0835014	0.361839		CA3Py_Inner	0.40153
CA3Py_Outer	0.97632	0.919232	0.906048	0.896064	0.950848	0.883136	0.906624	0.927104	0.953472	0.89824	0.944512	0.854528	0.78976	0.831808	0.934208	1.0359	0.944128	0.87392	0.927296	0.865984	0.941184	0.876224	0.908864		CA3Py_Outer	0.923782	0.0291847	0.898651	0.0642145	2.79654	0.391362	0.247853	0.56002		CA3Py_Outer	0.799679
CA30r	2.67264	2.60058	2.60518	2.62976	2.61133	2.65459	2.67546	2.76218	2.71008	2.52454	2.72909	2.3952	2.26502	2.2711	2.54899	3.03117	2.65274	2.5392	2.58701	2.45747	2.59923	2.45299	2.5287		CA30r	2.65231	0.067577	2.5274	0.200282	4.94217	0.623662	0.06276	0.317287		CA30r	0.32624
CA3Rad	1.8505	1.69344	1.7152	1.69024	1.74944	1.63424	1.72384	1.81024	1.77952	1.71379	1.79968	1.60608	1.51366	1.57421	1.6905	2.00832	1.74394	1.66746	1.73363	1.64813	1.7488	1.58605	1.65286		CA3Rad	1.74183	0.0630166	1.68114	0.126004	3.61029	0.481682	0.164846	0.491836		CA3Rad	0.641758
SLu	0.661632	0.618496	0.604032	0.598208	0.640832	0.578432	0.612864	0.616	0.638144	0.622464	0.640704	0.572672	0.526272	0.572032	0.618944	0.646336	0.601664	0.589696	0.621568	0.591424	0.63552	0.585152	0.585856		SLu	0.621073	0.0233354	0.595595	0.0324285	4.27787	0.78569	0.0438517	0.295464		SLu	0.19755
MoDG	3.8784	3.56525	3.66291	3.51866	3.67085	3.36288	3.57837	3.7312	3.69216	3.64128	3.8649	3.43373	3.32026	3.21293	3.70221	3.87846	3.71808	3.51776	3.59117	3.53933	3.80947	3.47277	3.51258		MoDG	3.65153	0.148112	3.55906	0.194417	2.59817	0.475628	0.216658	0.548998		MoDG	0.763946
GrDG	1.23309	1.12019	1.16422	1.1321	1.2103	1.04781	1.13728	1.17837	1.184	1.16454	1.224	1.07667	1.06291	1.01318	1.16115	1.22746	1.21728	1.08173	1.12742	1.10771	1.20096	1.06733	1.11776		GrDG	1.16326	0.0531691	1.1218	0.0675652	3.69645	0.613728	0.11909	0.433488		GrDG	0.488103
PoDG	0.620992	0.537216	0.57952	0.55392	0.5968	0.514048	0.561152	0.556992	0.588288	0.55584	0.591424	0.53792	0.523456	0.480704	0.570048	0.617856	0.586944	0.519872	0.544064	0.536064	0.578624	0.509504	0.550144		PoDG	0.568745	0.0301615	0.546267	0.0374807	4.11485	0.599724	0.130215	0.447039		PoDG	0.539145
CA1Py	1.13203	1.07667	0.994816	0.95264	1.00032	0.912896	0.966464	1.04403	1.09306	1.03949	1.04378	1.00019	0.964288	0.917312	1.06682	1.10867	1.00237	0.938368	1.04589	0.985856	1.09613	0.983296	0.996352		CA1Py	1.02329	0.0651152	1.00879	0.059621	1.43691	0.243128	0.583132	0.844969		CA1Py	0.679403
Olfactory_bulb_glomerular_layer	5.69363	5.41946	4.32256	4.30611	4.1287	4.34989	4.36627	4.73133	4.70714	5.00102	4.92435	5.17069	4.86771	4.46323	5.06445	5.52186	4.78067	5.19744	5.4208	5.31014	5.67238	5.19322	4.8704		Olfactory_bulb_glomerular_layer	4.72277	0.499914	5.12775	0.341385	-7.89781	-1.18628	0.0327187	0.283562		Olfactory_bulb_glomerular_layer	0.0289151	*
Olfactory_bulb_external_plexiform_layer	6.74861	6.74086	5.44486	5.37747	5.15936	5.2832	5.42918	5.66227	5.5536	6.66694	5.91706	6.04288	5.86611	5.45914	6.04986	6.65645	6.61888	6.25216	6.28525	6.11456	6.6496	6.07866	5.90106		Olfactory_bulb_external_plexiform_layer	5.81667	0.612099	6.16455	0.356732	-5.64314	-0.97517	0.107097	0.422122		Olfactory_bulb_external_plexiform_layer	0.0342018	*
Olfactory_bulb_mitral_cell_layer	0.38368	0.425728	0.368192	0.366848	0.30496	0.385024	0.383808	0.404352	0.392512	0.404416	0.398528	0.419008	0.407488	0.332096	0.39872	0.409216	0.377216	0.411968	0.424256	0.390976	0.429888	0.4064	0.41952		Olfactory_bulb_mitral_cell_layer	0.383459	0.0310566	0.402229	0.0264621	-4.6666	-0.709332	0.132638	0.447039		Olfactory_bulb_mitral_cell_layer	0.176461
Olfactory_bulb_internal_plexiform_layer	0.356096	0.37952	0.305088	0.329472	0.262592	0.330432	0.31904	0.312512	0.32448	0.35296	0.340672	0.374784	0.329728	0.314688	0.365504	0.363392	0.3552	0.360512	0.36768	0.329664	0.368768	0.337664	0.34944		Olfactory_bulb_internal_plexiform_layer	0.328442	0.0306087	0.351419	0.0191551	-6.53821	-1.19949	0.0408964	0.295464		Olfactory_bulb_internal_plexiform_layer	0.0593757	-
Olfactory_bulb_granule_cell_layer	4.34016	4.5177	3.72422	3.7536	3.59078	3.63494	3.80218	3.78438	3.71386	4.18202	4.00371	3.97414	3.94086	3.79808	4.05491	4.40915	4.25875	3.97939	4.32307	3.99686	4.21165	3.89766	3.85325		Olfactory_bulb_granule_cell_layer	3.91341	0.306494	4.05815	0.196179	-3.56654	-0.737773	0.187898	0.52261		Olfactory_bulb_granule_cell_layer	0.0794256	-
Accessory_olfactory_bulb_glomerular_external_plexiform_and_mitral_cell_layer	0.512384	0.50144	0.500224	0.483648	0.449984	0.504896	0.46688	0.47936	0.499904	0.459712	0.49216	0.48384	0.506944	0.44736	0.445568	0.540224	0.505408	0.454912	0.496896	0.45472	0.461632	0.448192	0.506112		Accessory_olfactory_bulb_glomerular_external_plexiform_and_mitral_cell_layer	0.486417	0.0203142	0.479317	0.031397	1.4813	0.22614	0.530965	0.785656		Accessory_olfactory_bulb_glomerular_external_plexiform_and_mitral_cell_layer	0.842815
Accessory_olfactory_bulb_granule_cell_layer	0.232128	0.23616	0.219008	0.238144	0.221952	0.231424	0.224384	0.225664	0.215744	0.220608	0.257856	0.208	0.204736	0.211904	0.21824	0.2464	0.226368	0.206912	0.237952	0.207552	0.226496	0.213376	0.20736		Accessory_olfactory_bulb_granule_cell_layer	0.22937	0.0118735	0.217941	0.0135736	5.244	0.841994	0.0442229	0.295464		Accessory_olfactory_bulb_granule_cell_layer	0.266643
Anterior_olfactory_nucleus	1.90746	1.98118	1.76947	1.8935	1.94643	1.72691	1.93485	1.94022	1.88326	2.04013	1.97882	1.72717	1.70317	1.66067	1.93939	1.98669	2.00979	2.01088	2.00173	1.80954	1.7913	1.91462	1.73402		Anterior_olfactory_nucleus	1.90929	0.0915705	1.85741	0.133368	2.7932	0.389008	0.293557	0.593638		Anterior_olfactory_nucleus	0.80761
subiculum	3.18112	3.01075	2.89683	2.83955	2.92102	2.82432	2.88602	3.10541	3.2432	3.01254	3.02483	2.85133	2.7687	2.71955	3.00301	3.07136	2.98662	2.87802	3.09978	2.90458	3.08288	2.84058	2.83738		subiculum	2.99505	0.137899	2.92031	0.126494	2.55931	0.590857	0.189518	0.52261		subiculum	0.679403
Medial_amygdala	0.99232	0.83264	0.90816	0.873536	0.912064	0.88128	0.94816	0.971904	0.974912	0.92	0.970624	0.8576	0.869824	0.72064	0.931008	0.922944	0.882048	0.956864	0.886144	0.889536	0.905216	0.916672	0.835328		Medial_amygdala	0.925964	0.0503956	0.881152	0.0606392	5.08557	0.738988	0.0689218	0.321635		Medial_amygdala	0.350846
Medial_preoptic_nucleus	0.166528	0.171392	0.163776	0.18656	0.1904	0.153088	0.179776	0.17472	0.159552	0.177088	0.163584	0.151872	0.15168	0.174656	0.168768	0.161856	0.173312	0.1728	0.153088	0.152704	0.163328	0.161344	0.150208		Medial_preoptic_nucleus	0.171497	0.0115018	0.161301	0.0093464	6.32071	1.09084	0.0291092	0.278835		Medial_preoptic_nucleus	0.151395
brainvolumes	440.779	424.5	410.081	404.83	405.839	396.473	409.384	413.544	432.982	425.105	429.343	394.505	388.367	373.63	419.937	432.223	431.637	411.673	417.765	411.041	430.102	405.846	399.097		brainvolumes	417.533	13.7982	409.652	18.3267	1.92379	0.430022	0.260542			brainvolumes
